# Supplementary material for: SNPs in Genes Functional in Starch-Sugar Interconversion Associate with Natural Variation of Tuber Starch and Sugar Content of Potato (Solanum tuberosum L.)
Source: G3 (Bethesda). 2014 Jul 31;4(10):1797–811. doi: 10.1534/g3.114.012377 (PMC4199688; doi:10.1534/g3.114.012377)
Supplement: Supporting Information [file supp_g3.114.012377_FileS2.xlsx]

## Sheet: LD 
File S2: Pair wise linkage disequilibrium (LD) between SNP markers scored in the CHIPS-ALL population. Cells contain q-values. LD strength is indicated by shades of green. Pale green: 0.05 > q > 0.999E-20; light green: 1E-20 > q > 0.999E-40; bright green: 1E-40 > q > 0.999E-60; dark green: q < 1E-60. SNPs within the same locus are grouped according to LD strength. SNP markers associated with tube…
	chr01:86092270..86097260																									chr03:39255060..39259540																chr03:41493531..41510113
	AGPaseS_snp1259	AGPaseS_snp1612	AGPaseS_snp1348	AGPaseS_snp1592	AGPaseS_snp1265	AGPaseS_snp1426	AGPaseS_snp1482	AGPaseS_snp1509	AGPaseS_snp1547	AGPaseS_snp1268	AGPaseS_snp1276	AGPaseS_snp1336	AGPaseS_snp1456	AGPaseS_snp1501	AGPaseS_snp1520	AGPaseS_snp1546	AGPaseS_snp1689	AGPaseS_snp1529	AGPaseS_snp1284	AGPaseS_snp1411	AGPaseS_snp1457	AGPaseS_snp1459	AGPaseS_snp1564	AGPaseS_snp1392	AGPaseS_snp1286	Pain1_snp528	Pain1_snp552	Pain1_snp718	Pain1_snp741	Pain1_snp1143	Pain1_snp1544	Pain1_snp591	Pain1_snp637	Pain1_snp825	Pain1_snp888	Pain1_snp943	Pain1_snp612	Pain1_snp639	Pain1_snp777	Pain1_snp1068	Pain1_snp1050	PGM_3_snp93	PGM_3_snp125	PGM_3_snp242	PGM_3_snp254	PGM_3_snp339	PGM_3_snp409	PGM_3_snp410	PGM_3_snp413
AGPaseS_snp1612	1.69778e-71
AGPaseS_snp1348	3.37963e-28	2.74108e-28
AGPaseS_snp1592	2.12326e-34	1.75953e-32	1.21392e-84
AGPaseS_snp1265	0.499348	0.548879	0.226998	0.360533
AGPaseS_snp1426	0.331304	0.397912	0.610725	0.515827	5.90967e-51
AGPaseS_snp1482	0.636083	0.691457	0.57417	0.157177	3.54671e-58	9.1722e-56
AGPaseS_snp1509	0.879086	0.609728	0.917692	0.747104	2.08041e-47	1.31437e-38	9.92644e-43
AGPaseS_snp1547	0.751605	0.878714	0.644423	0.430844	2.34575e-54	1.09329e-63	5.08113e-65	NA
AGPaseS_snp1268	0.397213	0.519224	0.387706	0.293449	1.397e-68	4.10798e-54	2.96032e-59	NA	1.371e-56
AGPaseS_snp1276	0.42073	0.362091	0.432182	0.327552	5.11543e-73	7.24161e-58	1.1054e-61	6.23056e-65	4.96031e-58	3.29029e-102
AGPaseS_snp1336	0.238402	0.558591	0.238889	0.173472	2.2802e-65	3.86723e-53	7.59044e-56	1.66835e-58	1.45348e-53	8.51188e-87	6.67788e-98
AGPaseS_snp1456	0.721642	0.522971	0.321018	0.150049	2.1456e-61	7.55614e-48	1.97439e-49	1.77607e-55	6.71408e-46	8.56579e-85	1.23782e-98	5.47742e-85
AGPaseS_snp1501	0.484882	0.373919	0.472631	0.318739	2.43642e-71	2.45595e-56	4.1017e-62	5.58741e-67	1.23502e-58	9.10492e-103	1.04818e-113	4.61057e-96	7.85862e-97
AGPaseS_snp1520	0.503389	0.582139	0.690224	0.438449	8.69378e-66	1.315e-57	5.33954e-60	NA	9.70029e-59	3.0644e-109	1.41879e-104	1.64919e-84	9.05068e-88	2.99067e-103
AGPaseS_snp1546	0.437682	0.324002	0.503324	0.195916	1.29289e-69	3.30738e-55	3.00354e-60	9.28052e-64	1.28151e-56	5.60591e-99	8.96806e-112	3.39333e-94	4.11603e-95	1.77459e-112	2.57934e-101
AGPaseS_snp1689	0.70911	0.794437	0.558164	0.303745	5.63102e-64	3.82934e-56	1.07547e-57	NA	2.20194e-55	5.15123e-103	1.51057e-96	3.35691e-81	4.73861e-82	3.80018e-97	2.44457e-105	3.08342e-95
AGPaseS_snp1529	0.144746	0.721329	0.886151	0.854283	5.12318e-10	1.24457e-09	7.78272e-08	7.18663e-13	1.82352e-09	4.03144e-19	6.70862e-15	1.59978e-13	3.75118e-15	7.97281e-15	6.55293e-20	2.70208e-15	4.69667e-17
AGPaseS_snp1284	0.0139506	0.142132	0.459736	0.208606	0.394801	0.68069	0.437981	0.234745	0.242995	0.251005	0.213271	0.85963	0.560981	0.233897	0.354077	0.286555	0.426937	0.525013
AGPaseS_snp1411	0.0116108	0.116378	0.366796	0.232735	0.438031	0.632686	0.403783	0.619879	0.264674	0.285531	0.246457	0.826317	0.525353	0.210416	0.278858	0.265522	0.386378	0.508541	7.94638e-39
AGPaseS_snp1457	0.0717489	0.51781	0.501254	0.646512	0.023648	0.173317	0.0120831	0.0315803	0.0121678	0.0240371	0.0188053	0.148636	0.0562885	0.0222941	0.0183415	0.070902	0.0832674	0.460563	5.14639e-34	1.64428e-34
AGPaseS_snp1459	0.0368536	0.0237354	0.447997	0.412815	8.74648e-06	1.69027e-06	6.98968e-07	0.000335406	7.66012e-06	0.000102337	4.62718e-05	0.000287403	0.00381235	4.26703e-05	7.45523e-05	3.50081e-05	3.67494e-05	0.519058	0.38246	0.484085	0.0416665
AGPaseS_snp1564	0.0267101	0.0158326	0.383876	0.345544	1.64073e-05	3.0497e-06	2.32579e-06	0.000452374	9.98651e-06	0.000215163	8.98093e-05	0.000495139	0.00550669	9.3513e-05	0.000168835	7.37551e-05	8.06551e-05	0.479888	0.441936	0.60345	0.0823602	1.3782e-102
AGPaseS_snp1392	0.00128658	0.00345847	0.00954898	0.000218522	1.63662e-06	5.04785e-07	1.26271e-06	0.00147942	2.22543e-07	5.75744e-05	9.43158e-06	0.000164405	0.000138548	3.12044e-05	7.56522e-05	2.20863e-05	5.89376e-05	0.887671	0.464908	0.654047	0.132776	4.78419e-23	3.98978e-22
AGPaseS_snp1286	0.355047	0.499698	0.780201	0.862163	0.178402	0.16739	0.234168	0.494863	0.125618	0.151749	0.334663	0.441507	0.324524	0.168567	0.234281	0.164621	0.253778	0.156022	0.000596991	0.000598418	0.000451298	0.000384463	0.00138712	4.56768e-11
Pain1_snp528	0.569745	0.506507	0.675635	0.769773	0.536835	0.382175	0.261857	NA	0.0908237	0.3961	0.536352	0.433405	0.229106	0.437938	0.320002	0.491307	0.250899	NA	0.893745	0.945253	0.942281	0.138468	0.100086	0.0014953	0.595055
Pain1_snp552	0.288764	0.143267	0.49462	0.304313	0.707763	0.738056	0.719165	NA	0.669947	0.701374	0.815954	0.436706	0.520043	0.785352	0.750772	0.74846	0.842515	NA	1.43011e-05	2.47549e-05	2.49065e-05	0.157026	0.178342	0.958822	0.64926	1.29236e-15
Pain1_snp718	0.0828118	0.0128176	0.646993	0.551394	0.617481	0.452907	0.668806	NA	0.252516	0.623959	0.621206	0.582676	0.272575	0.524585	0.51539	0.515782	0.611574	NA	5.80354e-06	9.99378e-06	5.06824e-06	0.00704068	0.00897369	0.585441	0.800228	2.46089e-08	3.57491e-71
Pain1_snp741	0.39435	0.300841	0.485707	0.388043	0.111681	0.201359	0.566151	NA	0.177697	0.0113691	0.0628717	0.00978703	0.0551295	0.0630714	0.00972487	0.058355	0.00515538	NA	0.70998	0.692445	0.76887	0.383949	0.347347	0.772146	0.378154	1.1355e-12	8.15683e-75	3.0842e-35
Pain1_snp1143	NA	NA	NA	NA	NA	NA	NA	NA	NA	NA	NA	NA	NA	NA	NA	NA	NA	NA	NA	NA	NA	NA	NA	NA	NA	9.77821e-05	7.06214e-38	8.81561e-20	1.8773e-65
Pain1_snp1544	0.28886	0.165641	0.681603	0.632297	0.711391	0.578625	0.91649	0.314203	0.822804	0.372616	0.421144	0.238269	0.40584	0.446746	0.361751	0.515577	0.333514	0.283478	0.00261315	0.00251297	0.00119316	0.819302	0.774647	0.4575	0.442257	0.00447281	3.80796e-22	1.04785e-19	1.8423e-17	3.02767e-20
Pain1_snp591	0.365412	0.393927	0.606643	0.739223	0.255857	0.690889	0.0990416	NA	0.669356	0.910399	0.912913	0.763751	0.750012	0.945664	0.997438	0.925106	0.944217	NA	0.13813	0.227706	0.686691	0.00942914	0.0418337	0.0403126	0.425822	1.91268e-08	0.0582291	0.0475165	0.52233	0.461291	0.559857
Pain1_snp637	0.333909	0.387127	0.585272	0.690503	0.256393	0.835145	0.106681	NA	0.762873	0.942637	0.933668	0.825403	0.882491	0.976976	0.998947	0.961961	0.985761	NA	0.193154	0.302203	0.626525	0.00882144	0.041302	0.0337737	0.399184	1.07272e-07	0.0767446	0.0671075	0.516623	0.496555	0.619971	1.6878e-85
Pain1_snp825	0.731967	0.815049	0.760093	0.970814	0.223316	0.490887	0.507207	NA	0.415166	0.630614	0.633525	0.507856	0.604658	0.909613	0.975569	0.768628	0.81716	NA	0.206759	0.198832	0.618892	0.824076	0.950357	0.545201	0.83794	0.00122161	0.223546	0.126183	0.95369	0.788234	0.52329	3.02839e-44	1.30075e-46
Pain1_snp888	0.526375	0.57056	0.612555	0.818327	0.0792889	0.555932	0.596703	NA	0.650189	0.337773	0.637398	0.234908	0.588668	0.842067	0.92567	0.789382	0.699064	NA	0.209519	0.200436	0.593003	0.83173	0.962912	0.366357	0.165566	0.0176955	0.218276	0.109954	0.837716	0.682896	0.553691	3.92558e-29	5.01812e-30	1.75356e-56
Pain1_snp943	0.581848	0.73387	0.746515	0.902804	0.289188	0.706659	0.655607	NA	0.494345	0.697495	0.734398	0.553364	0.610215	0.947696	0.977825	0.910766	0.850827	NA	0.207517	0.191793	0.597176	0.904943	0.984161	0.638073	0.855651	0.00267549	0.294749	0.126437	0.980945	0.777468	0.553443	5.62966e-38	4.27322e-40	4.85741e-80	1.91923e-56
Pain1_snp612	0.914288	0.739582	0.969181	0.984578	0.0714775	0.189594	0.454146	NA	0.0685375	0.170919	0.149641	0.113648	0.043558	0.165212	0.182625	0.166107	0.0862599	NA	0.263691	0.147024	0.282119	0.528411	0.696338	6.81345e-05	0.887921	NA	0.197433	0.0218496	0.800554	0.417965	0.208861	1.9502e-17	2.13566e-16	6.18268e-08	5.63227e-06	2.96193e-07
Pain1_snp639	0.348797	0.39481	0.505983	0.24421	0.971819	0.954243	0.984618	NA	0.918704	0.397604	0.594581	0.37959	0.341003	0.349648	0.209059	0.260744	0.0834428	NA	0.00896119	0.00546557	1.10804e-05	0.765804	0.756995	0.460361	0.644999	0.0117399	0.106902	0.0359833	0.354955	0.138627	4.5681e-16	0.421654	0.437967	0.635754	0.699299	0.70334	0.599142
Pain1_snp777	0.613359	0.784731	0.88041	0.860766	0.942709	0.79218	0.950449	NA	0.710162	0.760328	0.882167	0.602426	0.733344	0.911691	0.876919	0.865076	0.841083	NA	0.287449	0.109451	0.671297	0.653915	0.708679	0.194116	0.743459	2.21108e-15	0.920763	0.553972	0.8301	0.987203	0.507169	0.734647	0.811119	0.952567	0.611455	0.90352	1.94111e-21	0.6063
Pain1_snp1068	0.785081	0.873243	0.801566	0.923876	0.954579	0.653699	0.904877	NA	0.528647	0.603022	0.76412	0.41	0.580538	0.819903	0.772484	0.74226	0.718697	NA	0.149266	0.0499349	0.446317	0.693255	0.75297	0.132611	0.773941	1.66074e-16	0.632196	0.249523	0.531959	0.875366	0.207071	0.412598	0.516414	0.776395	0.33334	0.680461	1.02173e-22	0.350909	3.27517e-79
Pain1_snp1050	0.149133	0.136162	0.472005	0.0639538	0.753465	0.862468	0.532817	NA	0.981566	0.899223	0.962989	0.948859	0.91966	0.991434	0.96738	0.98225	0.974404	NA	0.660093	0.748232	0.76206	0.966647	0.855072	0.420045	0.590479	4.64351e-17	0.0016357	0.00595596	0.105255	0.0400998	0.148072	0.0142395	0.0142337	0.0515308	0.0419541	0.045045	1.80712e-10	0.463015	2.65624e-07	4.96602e-07
PGM_3_snp93	NA	0.621213	0.925514	0.851727	0.767595	0.817279	0.869905	NA	0.580245	0.52834	0.600358	0.491434	0.633081	0.550839	0.733171	0.50738	0.632225	NA	0.333567	0.551914	0.354914	8.81119e-06	4.19153e-05	0.00487394	0.0212456	0.0454633	0.683531	0.528321	0.999746	0.492563	NA	5.73761e-11	4.96035e-12	2.06717e-05	8.93451e-08	6.25513e-05	3.76169e-13	0.846705	0.0889854	0.0234926	0.901512
PGM_3_snp125	0.907469	0.950942	0.77036	0.713585	0.176784	0.0613295	0.103739	NA	0.0635497	0.0386817	0.0795526	0.123559	0.18709	0.108865	0.0360782	0.135737	0.0510404	NA	1	1	0.594453	0.706812	0.952168	0.764072	0.878198	0.243206	0.244897	0.618346	0.292996	0.335914	0.729503	0.257427	0.179741	0.171555	0.561049	0.124733	0.501319	1	0.23055	0.549932	0.640628	4.68761e-05
PGM_3_snp242	0.743734	0.66504	0.929045	0.81011	0.868098	0.693308	0.369169	NA	0.556123	0.880568	0.904424	0.394517	0.892524	0.899073	0.880206	0.885136	0.852673	NA	0.201386	0.201386	0.979828	0.000568091	0.00290319	0.0135479	0.768855	0.45012	0.899684	0.710827	0.996817	0.627995	0.897684	0.649094	0.737696	0.940595	0.981236	0.859071	0.247852	0.739706	0.508597	0.416762	0.566509	0.537973	NA
PGM_3_snp254	0.209319	0.164828	0.498669	0.273555	0.965843	0.904869	0.438057	NA	0.622108	0.942643	0.962141	0.936141	0.947731	0.952714	0.930284	0.937867	0.917734	NA	0.769864	0.769864	0.670994	0.401036	0.113246	0.0617978	0.511499	0.715541	0.204968	0.60723	0.973909	0.345553	0.149559	0.952877	0.908933	0.77091	0.792549	NA	0.380474	0.540722	NA	NA	NA	0.840263	0.758125	4.39615e-48
PGM_3_snp339	0.405338	0.343482	0.662815	0.639259	0.965454	0.868164	0.814141	NA	0.481204	0.955888	0.972733	0.934476	0.969568	0.974399	0.952584	0.970722	0.939718	NA	0.813043	0.813043	0.929288	0.419719	0.161781	0.267287	0.613451	0.698827	0.258602	0.76294	0.98634	0.379927	0.167503	0.945206	0.865969	0.757661	0.863616	NA	0.487149	0.445423	NA	NA	NA	0.697209	0.813961	1.19505e-44	1.08727e-74
PGM_3_snp409	0.188348	0.0909601	0.565894	0.381245	0.941674	0.851656	0.412848	NA	0.606289	0.939142	0.97071	0.896669	0.930672	0.960644	0.948886	0.96453	0.929774	NA	0.878593	0.878593	0.937799	0.346277	0.135664	0.177475	0.790474	0.556815	0.113465	0.301498	0.985975	0.378702	0.163378	0.913103	0.959342	0.783439	0.895877	NA	0.350609	0.450148	NA	NA	NA	0.871873	0.800376	5.60576e-47	3.84779e-77	6.05754e-74
PGM_3_snp410	0.18926	0.085861	0.441602	0.364866	0.951034	0.897011	0.576893	NA	0.515466	0.941602	0.966664	0.912718	0.95813	0.953879	0.936985	0.955656	0.908895	NA	0.738498	0.738498	0.656604	0.354499	0.112982	0.13296	0.705505	0.622201	0.15568	0.423665	0.977452	0.354068	0.149559	0.952775	0.930758	0.782594	0.894795	NA	0.234651	0.520691	NA	NA	NA	0.740844	0.758125	4.39615e-48	2.15306e-81	3.1392e-75	3.77078e-78
PGM_3_snp413	0.235382	0.124887	0.584066	0.468425	0.93418	0.894792	0.709425	NA	0.651263	0.926567	0.955647	0.897089	0.944324	0.93306	0.914746	0.937594	0.877272	NA	0.317302	0.317302	0.496705	0.369499	0.0950511	0.127885	0.756131	0.713162	0.319408	0.850648	0.967731	0.332285	0.187188	0.947306	0.866345	0.746976	0.861061	NA	0.132562	0.570603	NA	NA	NA	0.734797	0.820698	3.71614e-45	2.48285e-78	1.04446e-72	1.69263e-75	2.58081e-79
PGM_3_snp411	0.188768	0.116526	0.157375	0.168597	0.944871	0.620052	0.317161	NA	0.268498	0.900272	0.932571	0.850635	0.949951	0.925984	0.823009	0.945359	0.836783	NA	1	1	0.850537	0.162525	0.0295789	0.0481354	0.566506	0.305966	0.605178	0.361553	0.772073	0.0868815	0.77372	0.991814	0.882105	0.531052	0.737161	0.492698	0.111128	0.463781	0.286163	0.371201	0.221396	0.49664	1	1.68322e-38	1.08289e-40	4.37306e-37	1.64162e-38	1.07036e-39	8.80053e-37
PGM_3_snp320	0.437302	0.333338	0.965496	0.790066	0.933131	0.96215	0.677588	NA	0.738377	0.961143	0.943988	0.927102	0.905739	0.94387	0.942788	0.920349	0.944582	NA	0.116966	0.116966	0.14872	1.29708e-05	0.000186262	0.0570563	0.229099	0.179807	0.238218	0.648968	0.0352147	0.431618	0.10893	1.63113e-09	2.13045e-10	0.27259	0.186431	0.251841	0.0050432	0.508253	0.677093	0.390715	0.70489	8.83233e-10	0.4733	0.813184	0.899121	0.766283	0.728009	0.905061	0.888993
PGM_3_snp408	0.371765	0.207578	0.636323	0.57734	0.637482	0.350256	0.123471	NA	0.0709999	0.883884	0.864082	0.72666	0.545829	0.738573	0.874814	0.769643	0.862112	NA	0.0129755	0.0129755	0.0353158	1.54714e-09	7.70153e-08	0.0372105	0.262358	0.0634688	0.800568	0.479193	0.801051	0.992019	0.608186	3.22141e-25	6.63702e-24	2.33101e-12	1.73129e-11	5.22386e-12	0.000160231	0.624488	0.819921	0.611272	0.516115	7.20901e-27	0.0803129	0.99223	0.820522	0.838648	0.948691	0.892962	0.804966
PGM_3_snp440	0.322933	0.137525	0.486888	0.737993	0.0977214	0.241074	0.0153997	NA	0.00501841	0.274439	0.32823	0.569627	0.463444	0.302236	0.348697	0.40007	0.38589	NA	0.211166	0.231468	0.589804	0.0046047	0.0380756	0.00338506	0.0383298	0.152258	0.975128	0.661189	0.445063	0.928658	0.769505	5.94324e-15	6.78108e-16	7.27406e-08	1.23114e-07	5.02003e-07	2.45029e-10	0.421386	0.806089	0.592189	0.8861	1.72244e-09	0.153911	4.93557e-11	5.94441e-12	3.28539e-10	2.57318e-10	7.77125e-12	3.57459e-12
PGM_3_snp441	NA	NA	NA	NA	NA	NA	NA	NA	NA	NA	NA	NA	NA	NA	NA	NA	NA	NA	NA	NA	NA	NA	NA	NA	NA	0.851732	0.979629	0.984694	0.773287	0.97787	0.963088	0.184664	0.140029	0.955229	0.97009	0.949205	0.698639	0.907277	0.95321	0.875295	0.692092	0.00828814	0.0327149	1.46122e-07	0.603192	0.595153	0.544911	0.579255	0.524013
PGM_3_snp467	0.828219	0.881647	0.958509	0.962299	0.794722	0.799759	0.741361	NA	0.807456	0.605504	0.738229	0.815821	0.890775	0.784333	0.605587	0.743316	0.676624	NA	0.646096	0.469913	0.342909	3.7028e-05	0.000874281	0.000169295	0.645124	2.46952e-09	7.48024e-20	1.14262e-10	5.67705e-24	1.75785e-13	0.0111791	0.138295	0.0922247	0.490835	0.506036	0.435929	0.000176693	0.83057	1.06919e-08	5.78081e-10	0.515257	0.00182111	0.601366	0.000470974	0.810653	0.870435	0.906573	0.832425	0.80685
PGM_3_snp468	0.0123634	0.00655562	0.171356	0.0813959	0.966257	0.972259	0.718349	NA	0.970131	0.965616	0.938625	0.856844	0.773118	0.931406	0.882739	0.912969	0.872777	NA	0.654024	0.346981	0.0895715	7.55137e-06	5.35099e-05	0.0714622	0.190927	9.35476e-06	0.00742707	0.172475	1.85767e-05	0.00665727	0.230151	0.000143241	3.4498e-05	0.0247637	0.00442394	0.0531795	1.5105e-07	0.187743	0.217821	0.0655365	0.200636	1.19288e-17	0.737558	8.88472e-05	1.80142e-06	1.01806e-05	7.36944e-05	3.52185e-06	1.8822e-06
SssI_snp5824	0.420455	0.418064	0.959526	0.695616	0.0997913	0.600033	0.0376012	0.194687	0.0323956	0.14847	0.230205	0.0714428	0.513952	0.109097	0.320339	0.0894721	0.205739	NA	0.099772	0.0695481	0.299419	0.143545	0.187879	0.0288495	0.207548	0.338393	0.575082	0.995073	0.940986	0.915233	0.195814	0.0892558	0.0636163	0.620908	0.434997	0.427833	3.55505e-06	0.8372	0.402368	0.264858	0.439999	0.000889105	0.924553	0.0403008	0.00280325	0.00586432	0.00533589	0.000735126	0.000134198
SssI_snp5839	0.456276	0.43989	0.983379	0.916582	0.00813219	0.0436025	0.0510805	0.0221551	0.00093868	0.000324928	0.00415764	0.000606524	0.00279672	0.000653771	1.68957e-05	0.001087	2.39725e-05	NA	0.275733	0.245378	0.679169	0.745509	0.421303	0.345169	0.387709	0.75314	0.62999	0.739154	0.0537642	0.120326	0.0316464	0.222014	0.126237	0.904602	0.87614	0.782999	0.208752	0.232226	0.405217	0.192016	0.208531	0.517573	0.823299	0.223524	0.016242	0.0424296	0.0432349	0.00816747	0.00181857
SssI_snp5964	0.49101	0.273348	0.989753	0.838412	0.0205111	0.488572	0.0714176	0.292323	0.033648	0.260646	0.27504	0.154473	0.326425	0.201581	0.397529	0.313212	0.284791	NA	0.128469	0.0936573	0.303543	0.432519	0.0772211	0.0540836	0.270959	0.748196	0.427861	0.887553	0.156609	0.523566	0.11009	0.0245716	0.0181252	0.591605	0.697805	0.510849	0.0943129	0.829884	0.569381	0.408513	0.113255	0.0866921	0.849792	0.00751342	0.000794772	0.0016756	0.00245808	0.00028149	4.56203e-05
SssI_snp6001	0.484745	0.507561	0.915459	0.933914	0.817432	0.596068	0.693214	0.994715	0.664955	0.939897	0.967644	0.47999	0.983235	0.901337	0.968221	0.948699	0.955267	NA	0.03995	0.0364197	0.185953	0.0730072	0.0747019	0.0268727	0.660581	0.225618	0.500478	0.793061	0.811477	NA	0.664709	0.683773	0.751931	0.961395	0.881452	NA	0.000107052	0.901159	NA	NA	NA	0.0479792	NA	NA	NA	NA	NA	NA	NA
SssI_snp5858	0.226503	0.423872	0.520606	0.643699	0.892438	0.409187	0.882943	0.84518	0.845467	0.871094	0.964237	0.929927	0.974125	0.95226	0.889757	0.975135	0.950938	NA	0.265482	0.324356	0.302562	0.0208755	0.0207339	0.010896	0.502356	0.090582	0.93152	0.849631	0.831335	0.376558	0.586568	0.00561469	0.00179761	0.474517	0.712647	0.663881	7.02344e-05	0.338474	0.975994	0.881917	0.0758522	0.200463	0.42197	0.501283	0.319396	0.416354	0.139085	0.164879	0.0969962
SssI_snp5871	0.991992	0.970693	0.930541	0.975178	0.43446	0.276728	0.240627	0.727345	0.0879588	0.292739	0.330116	0.12123	0.318627	0.391312	0.430666	0.339818	0.498266	NA	0.000956576	0.000445554	0.00426292	0.0263355	0.02496	0.0731523	0.380603	0.237071	0.6046	0.795617	0.669147	0.793017	0.534705	4.90108e-05	1.16073e-05	0.289514	0.254896	0.104972	7.12836e-09	0.900645	0.848899	0.493253	0.160161	0.0124625	0.173346	0.23883	0.0862135	0.168835	0.0969212	0.0986075	0.0428427
SssI_snp5850	0.555866	0.641292	0.49682	0.951474	0.921771	0.909663	0.577835	0.966559	0.192874	0.977552	0.892692	0.886908	0.866554	0.922188	0.989353	0.864673	0.982753	NA	0.140851	0.107434	0.267212	0.177859	0.244668	0.63654	0.434504	0.69129	0.611035	0.475783	0.880588	0.863678	0.643584	0.045222	0.0222147	0.108836	0.0362015	0.039009	0.181004	0.979705	0.939786	0.893066	0.476824	0.0389275	0.841984	0.975924	0.905651	0.888231	0.901052	0.915534	0.928456
SssI_snp5877	0.446911	0.571392	0.721842	0.996088	0.928162	0.92626	0.513357	0.98972	0.515146	0.799233	0.631927	0.649887	0.600551	0.592363	0.817055	0.518221	0.744194	NA	0.365478	0.32925	0.600099	0.370483	0.474333	0.745752	0.285836	0.193985	0.519844	0.658865	0.607288	0.894137	0.861831	0.00314925	0.00109391	0.0254593	0.011069	0.0105329	1.40959e-09	0.848122	0.852216	0.78621	0.910755	0.00107783	0.332712	0.882457	0.712284	0.855631	0.672899	0.718745	0.739985
SssI_snp5880	0.313651	0.440419	0.525403	0.979229	0.932233	0.93559	0.436416	0.986057	0.388242	0.788428	0.65625	0.661977	0.675412	0.603538	0.822045	0.517137	0.765433	NA	0.225135	0.199251	0.37164	0.524077	0.610877	0.78405	0.42715	0.15315	0.477298	0.620426	0.583345	0.898595	0.860903	0.00495202	0.00175268	0.0113638	0.00267389	0.00324743	3.11292e-15	0.913607	0.977543	0.976911	0.874337	3.25251e-06	0.471374	0.862557	0.631997	0.792646	0.655814	0.651822	0.658981
SssI_snp5907	0.84999	0.934224	0.355977	0.598771	0.244137	0.254503	0.0428851	0.775799	0.173934	0.641883	0.483135	0.428844	0.599034	0.437408	0.539914	0.519276	0.265441	NA	0.371779	0.35501	0.652945	0.678712	0.637175	0.512573	0.51291	0.445505	0.865986	0.967415	0.389239	0.525088	0.901575	0.874767	0.841243	0.913577	0.961689	0.907182	0.493592	0.475886	0.272763	0.200352	0.924687	0.0923603	0.214828	0.665284	0.436346	0.69494	0.366054	0.420939	0.459477
SssI_snp6010	0.79995	0.886858	0.12292	0.291922	0.275965	0.248016	0.0905186	0.661326	0.331786	0.608211	0.374778	0.490661	0.489329	0.342264	0.444644	0.202261	0.242295	NA	0.536427	0.508598	0.436346	0.809392	0.743478	0.566495	0.338233	0.158481	0.470546	0.878118	0.251971	0.344352	0.903654	0.815725	0.791249	0.744731	0.898556	0.670405	0.185813	1	0.320365	0.28325	0.82031	0.163174	0.277413	0.500658	0.359332	0.579513	0.280254	0.341278	0.386891
KT_InvInh_indel114	0.613948	0.861506	0.983026	0.993342	0.367064	0.823329	0.799291	0.587862	0.773427	0.917973	0.970859	0.973632	0.981434	0.959108	0.890068	0.968645	0.913849	NA	0.308409	0.308409	0.421818	0.641514	0.597046	0.178631	0.0285644	0.628081	0.810571	0.595416	0.571941	0.732564	0.0883134	0.0263351	0.00721877	0.00429905	0.00591147	0.010636	NA	0.749366	0.54647	0.295125	0.0183957	0.242825	0.176003	0.448202	0.647635	0.565662	0.481228	0.564845	0.734616
KT_InvInh_snp261	0.5901	0.690782	0.942699	0.973008	0.197367	0.768945	0.784025	0.668292	0.774574	0.811787	0.932305	0.897068	0.950015	0.911227	0.810719	0.915911	0.859399	NA	0.534382	0.534382	0.560473	0.611426	0.51609	0.150897	0.0341102	0.289613	0.788036	0.72555	0.316282	0.496996	0.287494	0.0869175	0.0329207	0.0176569	0.0265644	0.0247225	NA	0.746443	0.909298	0.747339	0.00810945	0.382273	0.153552	0.593351	0.734124	0.599213	0.592277	0.703924	0.625004
KT_InvInh_snp334	0.320523	0.324886	0.750629	0.809721	0.249086	0.64924	0.616027	0.5108	0.607607	0.829725	0.880155	0.896495	0.925416	0.882087	0.752266	0.895015	0.871664	NA	0.734588	0.734588	0.524659	0.577767	0.5582	0.293529	0.0583286	0.885694	0.774728	0.875296	0.852362	0.998471	0.393285	0.0942913	0.0501275	0.0119324	0.0403634	0.0221987	NA	0.367643	0.558858	0.339954	0.016997	0.274217	0.0620518	0.831243	0.943215	0.910024	0.881499	0.914842	0.883275
KT_InvInh_snp206	0.502303	0.513011	0.514888	0.63505	0.221844	0.986056	0.89909	0.977922	0.872032	0.641757	0.935682	0.870758	0.857909	0.838198	0.757814	0.883655	0.702875	NA	0.854232	0.928426	0.690816	0.99077	0.977892	0.768755	0.0520168	0.135776	0.512406	0.22966	0.988316	0.897609	0.516494	0.39569	0.34936	0.297341	0.0433566	0.237723	NA	0.133169	0.639662	0.542836	0.169305	0.0512237	0.341036	0.935086	0.903912	0.703757	0.889001	0.910139	0.724275
KT_InvInh_snp352	0.73751	0.675306	0.561108	0.807481	0.00158008	0.470885	0.134755	0.35757	0.243299	0.0853666	0.333199	0.177071	0.197787	0.301256	0.107426	0.302251	0.173391	NA	0.493316	0.483556	0.372722	0.856429	0.865768	0.455799	0.0218993	0.229269	0.526531	0.333801	0.502587	0.762962	0.219804	0.456245	0.32687	0.303485	0.231289	0.275205	NA	0.277402	0.905504	0.762761	0.407955	0.114353	0.0942099	0.802691	0.921066	0.742537	0.84641	0.882355	0.788779
KT_InvInh_snp362	0.821828	0.726078	0.612293	0.862909	0.00308075	0.521853	0.181477	0.668337	0.19247	0.121436	0.502041	0.264103	0.428934	0.422015	0.195936	0.42854	0.232626	NA	0.410924	0.33491	0.397425	0.974409	0.971592	0.579377	0.00849126	0.0443944	0.539364	0.361083	0.881718	0.846579	0.0509966	0.306847	0.202638	0.168115	0.0686157	0.21312	NA	0.269321	0.884832	0.812973	0.0592971	0.00930652	0.111176	0.920728	0.953472	0.934621	0.940098	0.948663	0.899926
KT_InvInh_snp391	0.79894	0.806499	0.736892	0.909067	0.0331421	0.900761	0.484493	0.958634	0.640715	0.3652	0.690927	0.519407	0.549405	0.653025	0.497513	0.650822	NA	NA	0.228231	0.225353	0.0016505	0.987464	0.98361	0.504872	0.0629884	0.736926	0.726016	0.432462	0.967237	0.956167	0.337685	0.402517	0.276578	0.571165	0.135757	0.541732	NA	0.00668818	0.968347	0.977827	0.308469	0.0418629	0.158654	0.978125	0.982771	0.96573	0.967359	0.978031	0.879459
KT_InvInh_snp501	0.769826	0.758181	0.710679	0.748449	0.57385	0.75389	0.692906	0.908461	0.782606	0.620578	0.721055	0.576269	0.567098	0.662753	0.571719	0.62855	0.749002	NA	0.390162	0.522882	0.0353989	0.864023	0.828301	0.011734	0.170282	0.417841	0.916543	0.759421	0.933448	0.815772	0.620364	0.351965	0.260029	0.226901	0.166415	0.153513	NA	0.00405382	0.830523	0.768909	0.0784805	0.134891	0.0219153	0.997739	0.977291	0.947705	0.970171	0.974441	0.973658
KT_InvInh_snp430	0.899477	0.895668	0.751627	0.857835	0.0702598	0.408062	0.0376418	0.0188951	0.210796	0.107819	0.221508	0.239601	0.194021	0.206025	0.0797455	0.217052	0.107546	NA	0.0402549	0.046696	0.101038	0.751368	0.808071	0.339154	0.0221185	0.287928	NA	0.19123	0.478176	0.75302	0.0931274	0.144399	0.0520385	0.0820218	0.076921	0.145314	NA	0.740939	0.99483	0.910529	0.213117	0.144183	0.121716	0.548698	0.341286	0.455058	0.403259	0.3903	0.916521
KT_InvInh_snp273	0.975426	0.982042	0.914729	0.995773	0.150435	0.10633	0.0123272	0.000118264	0.0924202	0.0600644	0.067354	0.109535	0.0538758	0.042056	0.0425932	0.0528149	0.0217502	NA	0.572607	0.572607	0.664089	0.830519	0.841931	0.800519	0.811861	0.923577	NA	0.964267	0.682976	0.561017	0.410176	0.0158786	0.00954222	0.00293703	0.00505792	0.00809918	NA	0.96399	0.680627	0.294313	0.133122	0.888718	0.784311	0.857415	0.899386	0.946489	0.876656	0.851807	0.776155
KT_InvInh_snp307	0.943173	0.959811	0.896735	0.998556	0.233296	0.182732	0.0260779	0.000130612	0.142183	0.125209	0.0725736	0.069752	0.043359	0.0380989	0.0847	0.045948	0.051846	NA	0.759619	0.759619	0.812888	0.857262	0.876029	0.840572	0.829218	0.797063	NA	0.861774	0.338326	0.591253	0.219605	0.106102	0.0829899	0.0576482	0.0390206	0.0680238	NA	0.686258	0.348895	0.107246	0.135708	0.889151	0.518586	0.970277	0.97454	0.979732	0.964708	0.960176	0.935809
KT_InvInh_snp313	0.640924	0.662188	0.973711	0.890926	0.689071	0.635682	0.145612	0.179309	0.177845	0.565808	0.664163	0.705426	0.54553	0.571454	0.56771	0.561649	0.467541	NA	0.163464	0.163464	0.428307	0.426737	0.424961	0.806827	0.814205	0.918744	0.904994	0.828881	0.908952	0.894329	0.550852	0.0245277	0.0129378	0.0468524	0.0455112	0.0815352	NA	0.924209	0.984978	0.802001	0.0019837	0.895738	0.437391	0.896439	0.860885	0.87912	0.798451	0.801983	0.755101
KT_InvInh_snp559	0.673132	0.775054	0.843403	0.960462	0.0746519	0.477241	0.0081502	0.01004	0.349003	0.0385236	0.0111018	0.00977965	0.00824088	0.00695695	0.0216021	0.00744765	0.017512	NA	0.742645	0.742645	0.848329	0.827623	0.881209	0.823043	0.988971	0.783491	0.902335	0.496299	0.245059	0.182697	0.241514	0.162189	0.141076	0.0630377	0.0213484	0.0353246	NA	0.799337	0.160669	0.0527819	0.380409	0.98546	0.626223	0.972805	0.931803	0.920904	0.91932	0.943635	0.955011
KT_InvInh_snp395	0.354382	0.376039	0.994178	0.946123	0.922611	0.727272	0.37374	0.985793	0.509992	0.526809	0.744706	0.637822	0.75553	0.766523	0.56547	0.767578	NA	NA	0.000112408	0.000112408	7.08109e-07	0.837405	0.830622	0.155381	0.0271355	0.216883	0.180243	0.044859	0.999667	0.920375	0.00149446	0.0298077	0.0125542	0.519724	0.408456	0.506364	NA	0.0032817	0.873932	0.62502	0.0800725	0.508473	0.0622195	0.999457	0.992288	0.977064	0.97801	0.988568	0.99296
KT_InvInh_snp396	0.421797	0.439042	0.991847	0.911757	0.930696	0.764898	0.261202	0.993801	0.45808	0.546976	0.736152	0.833392	0.75381	0.754136	0.606688	0.766902	NA	NA	1.0952e-05	1.0952e-05	1.19589e-07	0.913725	0.906443	0.268573	0.0303003	0.292474	0.226935	0.0815156	0.999886	0.958418	0.00543972	0.0276749	0.0108738	0.512155	0.369317	0.47741	NA	0.00452493	0.914296	0.69002	0.0811977	0.521233	0.0602617	0.999602	0.976663	0.990992	0.991419	0.966582	0.978572
Pho1b_snp4457	0.556806	0.126511	0.51114	0.782569	0.00296986	0.170226	0.115216	1.96649e-07	0.035188	2.52472e-11	1.09685e-07	1.20587e-09	1.11528e-07	6.76609e-08	1.17136e-11	5.28178e-08	1.17301e-10	NA	0.868887	0.847446	0.846335	0.875618	0.862262	0.736184	0.397737	0.609967	0.501537	0.625588	0.0391964	0.747838	0.021335	0.750275	0.708498	0.772547	0.467423	0.721757	0.398932	0.0669085	0.359207	0.167246	0.579941	0.738358	0.36651	0.126385	0.253541	0.400798	0.420775	0.24437	0.266862
Pho1b_snp4052	NA	NA	NA	NA	NA	NA	NA	NA	NA	NA	NA	NA	NA	NA	NA	NA	NA	NA	NA	NA	NA	NA	NA	NA	NA	0.0227287	0.149575	0.736652	0.0702987	NA	0.144593	0.713208	0.764267	0.957146	0.848024	NA	3.42826e-12	0.000259198	NA	NA	NA	0.0149667	NA	NA	NA	NA	NA	NA	NA
Pho1b_snp4431	0.0704302	0.0550947	0.275968	0.248458	0.344476	0.654691	0.812933	0.224181	0.426489	0.245189	0.493661	0.268647	0.222707	0.651288	0.225173	0.524188	0.342922	NA	0.243338	0.413014	0.410883	0.33956	0.32502	0.186964	0.286486	0.560841	NA	0.232803	NA	0.307502	0.703338	0.851188	0.713377	0.239213	0.199339	0.169013	0.560156	0.336634	0.670973	0.558504	0.288463	0.0476035	0.992355	0.360131	0.65382	0.743688	0.78177	0.612465	0.462654
Pho1b_snp4413	0.0192056	0.01532	0.165974	0.123214	0.0688875	0.471889	0.346853	NA	0.341319	0.507638	0.465088	0.499766	0.378329	0.373352	0.511486	0.435926	0.586715	NA	0.499966	0.464727	0.677866	0.583579	0.634216	0.219858	0.726071	0.953812	0.388043	0.220304	0.805336	0.91509	0.417786	0.178961	0.194808	0.000555711	0.0482849	0.00309453	0.727508	0.907774	0.926574	0.923312	0.431521	0.956403	0.546889	0.260836	0.772723	0.697694	0.79359	0.794496	0.782877
Pho1b_snp4407	0.0961462	0.0956484	0.742433	0.464976	0.186276	0.0874228	0.0827743	NA	0.111123	0.327485	0.264056	0.324668	0.313371	0.242247	0.336568	0.195457	0.290665	NA	0.0294933	0.0284772	0.170848	0.794892	0.780458	0.720955	0.189433	0.644042	0.561162	0.251479	0.998796	0.954263	0.436884	0.79345	0.744811	0.720439	0.654522	0.755472	0.96333	0.948748	0.694344	0.705512	0.949132	0.989129	0.318214	0.165353	0.0906213	0.174666	0.189971	0.128298	0.0878035
Pho1b_snp4404	0.262944	0.166373	0.0609217	0.238326	0.0237685	0.0437533	0.147158	NA	0.286787	0.0347451	0.0041552	0.00138038	0.00676584	0.00230191	0.0620048	0.00239936	0.0991126	NA	0.0108859	0.0105727	0.0161478	0.338317	0.322037	0.39968	0.188551	0.387885	0.103151	0.0605847	0.957868	0.952015	0.132412	0.591741	0.646461	0.691399	0.530723	0.656297	0.501717	0.356098	0.659538	0.568576	0.188177	0.783543	0.438129	0.381991	0.443963	0.575988	0.517951	0.439766	0.405076
Pho1b_snp4365	0.480874	0.612247	0.565218	0.547928	0.877427	0.533333	0.34758	0.933151	0.483741	0.819474	0.698925	0.786653	0.719864	0.693973	0.703798	0.68962	0.740269	NA	0.000166074	0.000216174	0.00369443	0.303876	0.317201	0.693544	0.594087	0.000125379	3.66335e-20	2.5859e-11	3.00182e-18	7.98588e-09	0.0123455	0.806564	0.85258	0.592032	0.547157	0.617173	0.676561	0.611649	0.374278	0.296852	0.446297	0.486984	0.570926	0.756088	0.398429	0.550403	0.73405	0.580225	0.448564
Pho1b_snp4389	0.24313	0.135826	0.0570051	0.57787	0.522089	0.283234	0.368411	0.161053	0.0932807	0.776932	0.37817	0.163047	0.35151	0.440874	0.80606	0.403909	0.820983	NA	0.730552	0.523892	0.483108	0.50368	0.449243	0.506961	0.0964063	0.353792	0.91735	0.733141	0.017771	0.0488851	0.426624	0.637623	0.659641	0.541504	0.105897	0.516761	0.93153	0.750762	0.487295	0.670784	0.167998	0.412035	0.653983	0.474586	0.5986	0.538351	0.725663	0.560936	0.653456
Pho1b_snp4383	0.455923	0.412099	0.328824	0.526247	0.487431	0.200541	0.726392	0.536021	0.509619	0.308687	0.216328	0.395076	0.653576	0.561543	0.600282	0.542099	0.586279	NA	0.57561	0.57561	0.458719	0.00886661	0.0217434	0.1563	0.195978	0.614535	0.958016	0.912774	0.862081	0.904567	0.331114	0.0230201	0.0149367	0.133764	0.103293	0.209283	0.395249	0.831106	0.506598	0.433526	0.488494	0.112188	0.582602	0.945607	0.902319	0.961262	0.951792	0.915651	0.881197
Pho1b_snp4356	0.91953	0.925287	0.983038	0.67491	0.173145	0.159127	0.0607317	0.614626	0.0191289	0.0950275	0.178014	0.212792	0.832654	0.121582	0.077435	0.0910911	0.0747951	NA	0.552417	0.754594	0.940787	0.962294	0.88435	0.193133	0.0603526	0.438703	0.68221	0.961923	0.681033	NA	0.677538	0.76043	0.463009	0.484699	0.395033	NA	0.956261	0.76708	NA	NA	NA	0.742963	0.512857	0.994566	0.644333	0.577713	0.634109	0.640505	0.65192
Pho1b_snp4350	0.0218494	0.0216818	0.197051	0.228333	0.3169	0.152589	0.607425	0.0739577	0.33298	0.0469252	0.386012	0.520267	0.155974	0.37224	0.0523802	0.381025	0.0690993	NA	0.230268	0.379444	0.311481	0.503239	0.459026	0.254597	0.659239	0.521007	0.0713806	0.55394	0.44063	0.560685	0.799192	0.776523	0.940492	0.187955	0.117565	0.128998	0.712522	0.853954	0.824479	0.840795	0.142553	0.226858	0.145781	0.459555	0.60305	0.748416	0.559638	0.558291	0.495559
Pho1b_snp4320	0.261896	0.081956	0.402606	0.033581	0.62237	0.318066	0.858196	0.7839	0.284017	0.533705	0.271215	0.385923	0.106826	0.251975	0.291585	0.194622	0.311511	NA	0.321313	0.576374	0.504146	0.780432	0.795622	0.049995	0.183019	0.678465	0.177443	0.272374	0.344605	0.803653	0.974006	0.826262	0.838154	0.442872	0.738579	0.440786	0.0997204	0.50758	0.324927	0.172254	0.367016	0.435953	0.973405	0.26709	0.777203	0.789082	0.615489	0.749399	0.81032
Pho1b_snp4302	0.281035	0.287919	0.676092	0.629027	0.967379	0.94984	0.969871	0.952793	0.866996	0.973727	0.96937	0.965138	0.875694	0.965717	0.973228	0.963542	0.972338	NA	0.389496	0.565015	0.552717	0.702376	0.810035	0.546585	0.838854	0.427753	0.258121	0.6645	0.808766	0.943071	0.950397	0.246545	0.375551	0.0950971	0.107786	0.0785989	0.377621	0.751989	0.13291	0.0991255	0.616433	0.320566	0.184796	0.117609	0.629611	0.62213	0.622396	0.62687	0.623663
Pho1b_snp4258	0.0946804	0.0312297	0.599839	0.389066	0.997348	0.959911	0.697262	0.63093	0.771356	0.817584	0.974609	0.831186	0.976427	0.948795	0.89606	0.978728	0.853141	NA	0.903301	0.903301	0.358329	0.0151931	0.00950543	0.678967	0.650668	0.320269	0.293722	0.687505	0.561059	0.366053	0.213024	0.140127	0.265584	0.127948	0.0795858	0.18964	0.263582	0.658656	0.568763	0.561165	0.216371	0.643181	0.24786	0.466436	0.235989	0.219319	0.384317	0.29739	0.280457
Pho1b_snp4248	0.622784	0.468895	0.980546	0.123319	0.834786	0.822047	0.678251	0.992709	0.750134	0.765043	0.690782	0.792004	0.943183	0.948581	0.954871	0.945179	0.886539	NA	0.392396	0.392396	0.787663	0.690684	0.690059	0.297621	0.583897	0.771216	0.463654	0.179137	0.997958	0.999084	0.79044	0.49015	0.485879	0.157749	0.586112	0.293443	0.870586	0.781595	0.774309	0.557514	2.23434e-05	0.0974839	0.0799167	NA	0.992621	0.990745	0.821621	0.847538	0.863839
Pho1b_snp4236	0.434471	0.47352	0.961527	0.126662	0.849262	0.876942	0.48304	0.992275	0.853421	0.911983	0.905172	0.886447	0.872014	0.921614	0.914198	0.909782	0.932978	NA	0.447987	0.447987	0.785371	0.687411	0.686788	0.291518	0.657529	0.104965	NA	0.152622	NA	0.999606	0.841937	0.49181	0.519769	0.955118	0.266211	0.949565	0.264805	0.814293	0.728004	0.455607	4.08587e-18	0.083977	0.092692	NA	0.991784	0.987079	0.865567	0.885944	0.89863
Pho1b_snp4207	0.961835	0.959486	0.987079	0.552723	0.919934	0.898966	0.518225	0.463754	0.953874	0.809529	0.524228	0.457171	0.38216	0.511526	0.854206	0.548358	0.753503	NA	0.50084	0.493432	0.707465	0.827693	0.703387	0.173349	0.0519927	0.678461	0.000936526	0.000509968	0.00101858	0.0146161	0.145363	0.302573	0.270711	0.779845	0.211101	0.605441	0.30187	0.815399	0.990256	0.975354	0.722925	0.0469103	0.216292	NA	0.971926	0.957606	0.979716	0.977573	0.988408
Pho1b_snp4206	0.601631	0.664971	0.311327	0.797751	0.00676851	0.113495	0.067349	0.947915	0.0831649	0.121387	0.0633174	0.160684	0.156698	0.0976391	0.13554	0.0960084	0.159145	NA	0.446171	0.492837	0.704489	0.302761	0.291325	0.240674	0.60414	0.457756	0.989061	0.937365	0.999688	0.999243	0.961757	0.951193	0.96381	0.953902	0.641946	0.914512	0.906546	0.895442	0.111742	0.658596	0.00397896	0.985038	0.865432	0.424317	0.200407	0.387087	0.198786	0.201206	0.19853
Pho1b_snp4188	0.706055	0.76067	0.0248321	0.0242479	0.0931534	0.446336	0.634584	0.99963	0.374957	0.773606	0.702222	0.770766	0.652574	0.671486	0.703352	0.654303	0.725555	NA	0.374988	0.374988	0.388624	0.777234	0.773097	0.806255	0.868523	0.0875483	0.823211	0.642203	0.98139	0.991109	0.847468	0.414026	0.458906	0.696313	0.761877	0.672377	0.332295	0.901652	0.00277849	0.452948	0.000130709	0.697465	0.633943	0.930925	0.810251	0.766583	0.764506	0.752247	0.737764
Pho1b_snp3934	0.864561	0.840774	0.982537	0.901248	0.11874	0.213367	0.378258	0.999833	0.476494	0.65818	0.597858	0.663732	0.562656	0.564849	0.597063	0.555584	0.620432	NA	0.506039	0.506039	0.573947	0.547204	0.545257	0.77616	0.694161	0.0926144	0.99727	0.979389	0.99309	0.996802	0.793052	0.706422	0.735646	0.879156	0.820124	0.865153	0.174737	0.72699	0.55689	0.283315	0.000477321	0.942977	0.69981	0.940231	0.815964	0.860742	0.852676	0.825494	0.800778
Pho1b_snp3931	0.864561	0.790337	0.931733	0.88483	0.0961752	0.381339	0.54767	0.999922	0.304112	0.61819	0.56905	0.813266	0.554652	0.529562	0.575661	0.533828	0.553378	NA	0.556531	0.556531	0.623162	0.776951	0.773834	0.444398	0.934697	0.153044	0.996135	0.761397	0.990671	0.996802	0.920992	0.80864	0.81558	0.392963	0.82526	0.46135	0.418938	0.795603	0.55689	0.283315	0.000477321	0.913999	0.606558	0.940231	0.815964	0.860742	0.852676	0.825494	0.800778
Pho1b_snp4198	0.000369314	0.000401954	0.925045	0.00778359	0.516086	0.464439	0.610657	0.85572	0.531344	0.71246	0.511701	0.382224	0.361059	0.559124	0.526352	0.46418	0.348827	NA	0.815941	0.815941	0.677728	0.683636	0.646998	0.720256	0.130347	0.542586	0.23056	0.231172	0.0927111	0.0234601	0.409989	0.469945	0.522315	0.220114	0.292242	0.401056	0.378116	0.572639	0.936569	0.0925949	0.875814	0.22161	0.848184	0.395845	0.965351	0.896475	0.918957	0.958364	0.900508
Pho1b_snp4112	0.879031	0.867262	0.754594	0.97796	0.127585	0.147864	0.34016	0.490328	0.190766	0.460965	0.271907	0.198875	0.166756	0.340025	0.298636	0.254831	0.167883	NA	0.804387	0.804387	0.326842	0.151802	0.135105	0.964068	0.0337834	0.162512	0.0765801	0.153668	0.0142965	0.00257685	0.165956	0.102526	0.108778	0.0779287	0.116063	0.180832	0.0785079	0.508704	0.752001	0.603611	0.891831	0.0147558	0.974511	0.144418	0.894957	0.848847	0.873803	0.899012	0.855495
Pho1b_snp4473	0.600472	0.544432	NA	NA	0.378443	0.830104	0.475112	0.978037	0.896508	0.48907	0.344648	0.549773	0.598064	0.566345	0.625072	0.546704	0.401119	NA	0.572714	0.572714	0.126845	0.437919	0.542934	0.000401867	0.920675	0.669021	0.988871	0.95155	0.999156	0.151253	0.813127	0.478163	0.424305	0.176661	0.131916	0.19431	0.608411	0.833431	0.198732	0.104143	0.56704	0.0897905	0.15168	0.993444	0.897666	0.957878	0.966504	0.884278	0.915639
Pho1b_snp4122	0.879411	0.966	0.968127	0.998534	0.959848	0.776992	0.645971	0.984751	0.560005	0.944941	0.88208	0.895821	0.774114	0.835298	0.856886	0.814016	0.836812	NA	0.682178	0.682178	0.927355	0.585768	0.693244	0.160461	0.79795	0.0361129	0.987137	0.844407	0.978713	0.950279	0.955212	0.483879	0.584309	0.510235	0.614786	0.581851	0.188759	0.767928	0.501235	0.23271	0.300225	0.871354	0.285288	0.0109898	0.0151355	0.0147436	0.0140482	0.0162895	0.0282599
Pho1b_snp4038	0.756151	0.786413	0.596757	0.697188	0.663067	0.856071	0.713216	0.316879	0.750042	0.479523	0.599231	0.859906	0.314533	0.685685	0.427415	0.605887	0.383335	NA	0.231858	0.292016	0.177647	0.0855837	0.0811318	0.0936499	0.119625	0.00364154	0.561625	0.385632	0.685231	0.678947	0.00352965	0.599816	0.733233	0.149122	0.241198	0.225299	7.29693e-06	0.0345442	0.591448	0.461607	0.357206	0.877699	0.221174	0.963965	0.924387	0.766081	0.909175	0.903962	0.948071
Pho1b_snp4109	0.95799	0.958408	0.976023	0.982063	0.898914	0.661754	0.903523	0.463056	0.865846	0.910969	0.861855	0.798075	0.596239	0.878304	0.772896	0.795602	0.689814	NA	0.0972873	0.0833609	0.217541	0.755803	0.634225	0.0350019	0.459958	9.17231e-06	0.5178	0.549382	0.97754	0.958463	0.00117104	0.789134	0.75305	0.678621	0.318949	0.602729	1.18719e-12	6.21517e-06	0.394908	0.13791	0.133751	0.983453	0.644367	0.998233	0.911335	0.873872	0.969265	0.933777	0.953188
Pho1b_snp4106	0.816195	0.736848	0.850623	0.952211	0.794212	0.401587	0.62899	0.964415	0.691963	0.660368	0.493105	0.53375	0.452835	0.512018	0.387307	0.472832	0.289579	NA	0.0833309	0.101455	0.0759458	0.629975	0.444653	0.187523	0.550632	0.0506949	0.216946	0.281923	0.752325	0.937594	0.0379966	0.193515	0.163773	0.517516	0.21096	0.549936	0.184509	0.100475	0.282222	0.105275	0.659383	0.925679	0.399681	0.50383	0.281737	0.428955	0.512579	0.434107	0.506495
Pho1b_snp4076	0.62068	0.830059	0.952326	0.799172	0.0736461	0.174393	0.251664	6.80902e-05	0.292591	0.0350466	0.000194658	6.65307e-06	1.0954e-05	9.43587e-06	0.0113478	1.09475e-05	0.0111111	NA	0.0948975	0.0711349	0.14945	0.776604	0.588818	0.0686382	0.390865	0.291486	0.274294	0.319036	0.563797	0.431678	0.0335309	0.517914	0.533209	0.77167	0.290557	0.70438	0.247042	2.14523e-05	0.35198	0.155987	0.800016	0.207154	0.577542	0.517875	0.671824	0.720159	0.708374	0.670463	0.645316
Pho1b_snp3958	0.820628	0.738694	0.923594	0.941896	0.0057587	0.0277623	0.0455474	4.03772e-08	0.0229087	0.000172889	2.2066e-07	7.96135e-10	1.3516e-08	2.01067e-09	6.42698e-05	1.33931e-09	6.55055e-05	NA	0.0843346	0.0416706	0.242328	0.0961769	0.0723119	0.1279	0.142322	0.576926	0.256588	0.71014	0.345723	0.251031	0.678859	0.654882	0.777548	0.652645	0.778449	0.855515	0.176644	0.180378	0.136259	0.0875445	0.263814	0.024931	0.792248	0.400633	0.852748	0.84477	0.840498	0.858545	0.805773
Pho1b_snp3882	0.615026	0.821883	0.979549	0.780224	0.775745	0.784201	0.0897204	0.0747811	0.771406	0.772333	0.214237	0.0742651	0.161013	0.193523	0.739869	0.217825	0.641439	NA	0.781303	0.778745	0.85277	0.674262	0.760724	0.795494	0.582447	0.121799	0.0998645	0.416951	0.00516941	0.0005227	0.275599	0.162005	0.107578	0.389415	0.287835	0.214028	0.796891	0.848918	0.529498	0.442303	0.68311	0.0776103	0.880814	0.107971	0.902813	0.693162	0.767502	0.872942	0.904014
Pho1b_snp4181	0.874787	0.905837	0.947111	0.965739	0.614849	0.573516	0.844006	0.683885	0.881485	0.8751	0.725886	0.886204	0.749845	0.718606	0.9	0.702979	0.90121	NA	0.137221	0.116539	0.368135	0.00978298	0.037254	0.218104	0.637335	0.0450208	0.0392165	0.130392	0.570095	0.872084	0.583564	0.0318629	0.0231288	0.600559	0.357611	0.446101	0.674681	0.851569	0.851982	0.701152	0.406878	0.932801	0.845106	0.0188409	0.389105	0.393472	0.582878	0.476912	0.555122
Pho1b_snp4049	0.919528	0.758192	0.962973	0.915732	0.271994	0.557539	0.819407	0.951425	0.921618	0.702191	0.643016	0.823326	0.770289	0.691602	0.707635	0.677969	0.773172	NA	0.70538	0.70538	0.932808	0.579106	0.332995	0.401777	0.0617572	0.857124	0.0688442	0.0289254	0.73826	0.445116	0.742304	0.280669	0.29197	0.755687	0.51356	0.571287	0.730561	0.499211	0.2714	0.161833	0.201432	0.725493	0.833658	0.930825	0.991213	0.920175	0.901563	0.986065	0.969457
Pho1b_snp3990	0.749273	0.589315	0.732919	0.847783	0.317089	0.739539	0.882793	0.9616	0.920305	0.805992	0.71481	0.92486	0.722835	0.804218	0.750622	0.74126	0.858616	NA	0.836686	0.836686	0.533742	0.767273	0.535682	0.892657	0.193102	0.845294	6.12835e-05	7.7271e-06	0.835213	0.615474	0.895002	0.183073	0.199199	0.75331	0.725355	0.782157	0.854856	0.518473	0.596211	0.454415	0.0472562	0.90798	0.933343	0.962755	0.969315	0.780805	0.954713	0.984622	0.967144
Pho1b_snp3982	0.133368	0.200104	0.0765856	0.0186718	0.790766	0.770272	0.883377	0.178899	0.744983	0.77912	0.84444	0.947569	0.835478	0.864936	0.830127	0.892535	0.774998	NA	0.0301638	0.0378477	0.0682703	0.201725	0.110415	0.240259	0.0210172	0.680627	0.22864	0.116245	0.0314532	0.0175057	0.719923	0.153489	0.166258	0.32509	0.181643	0.384695	0.38862	0.218104	0.23108	0.185865	0.102749	0.0434734	0.716784	0.0144885	0.331603	0.481169	0.367345	0.323146	0.244187
Pho1b_snp4319	0.650101	0.67823	0.686517	0.684507	0.620218	0.479319	0.51289	NA	0.160437	0.864906	0.391025	0.312743	0.429159	0.442356	0.854243	0.487856	0.851672	NA	0.717774	0.601107	0.754004	0.735873	0.60061	0.612215	0.741028	0.0958988	0.851934	0.59259	0.539073	0.864955	0.662734	0.0636458	0.0684872	0.616794	0.408499	0.694693	0.314574	0.836426	0.00304495	0.00142708	0.507655	0.217599	0.865369	0.955963	0.750833	0.608844	0.55048	0.762593	0.770475
Pho1b_snp4088	0.824835	0.627075	0.697769	0.676114	0.277503	0.592015	0.860073	3.02622e-31	0.359283	0.854492	0.429894	0.157032	0.459416	0.486648	0.894243	0.530796	0.901234	NA	0.230536	0.61539	0.298291	0.820012	0.695661	0.58678	0.627121	0.0571407	0.626532	0.610515	0.508009	0.858096	0.541288	0.16506	0.130129	0.77583	0.824986	0.808905	0.42294	0.796716	0.00995792	0.00512835	0.904543	0.0162647	0.651328	0.947244	0.734147	0.625572	0.560144	0.766737	0.767437
Pho1b_snp4018	0.745197	0.697591	0.570635	0.810664	0.417166	0.679937	0.97209	1.01318e-13	0.639586	0.657554	0.379612	0.0793031	0.533297	0.412934	0.741571	0.504896	0.937452	NA	0.721457	0.762275	0.700013	0.818452	0.674079	0.725632	0.0915499	0.0279349	0.314207	0.441184	0.318419	0.676263	0.641099	0.125539	0.138713	0.74907	0.0939163	0.663856	0.458005	0.812676	0.0130087	0.00706088	0.660355	2.9982e-13	0.699701	0.887532	0.666233	0.502859	0.455818	0.686353	0.710692
GWD_snp3058	0.973193	0.930125	0.395493	0.725624	0.905393	0.996749	0.851846	NA	0.997598	0.996722	0.447895	0.137029	0.332111	0.467802	0.992013	0.436534	0.948544	NA	0.875509	0.878021	0.899332	0.677651	0.713401	0.966186	0.931988	0.465817	0.843952	0.797173	0.963745	0.870636	0.524631	0.592365	0.711054	0.54063	0.181512	0.529252	0.191624	0.844432	0.287344	0.243954	0.917477	NA	0.394023	0.991713	NA	NA	NA	NA	NA
GWD_snp3089	0.879973	0.806505	0.245834	0.466875	0.841545	0.910706	0.963855	NA	0.993706	0.974942	0.368497	0.103498	0.380645	0.398931	0.961629	0.394319	0.918483	NA	0.951226	0.85665	0.892273	0.408749	0.477396	0.960786	0.619458	0.353183	0.804133	0.636216	0.942591	0.718239	0.159339	0.612273	0.699099	0.541921	0.275361	0.55246	0.0841655	0.573473	0.128472	0.127701	0.942233	NA	0.349848	0.986448	NA	NA	NA	NA	NA
GWD_snp3092	0.923682	0.856043	0.229374	0.364219	0.868637	0.883546	0.944218	NA	0.985568	0.98091	0.385034	0.11373	0.385014	0.403899	0.965278	0.401122	0.92708	NA	0.799645	0.689034	0.684731	0.579477	0.660576	0.917925	0.595531	0.304476	0.720282	0.509022	0.956401	0.842091	0.0907432	0.476591	0.556374	0.422222	0.254401	0.463928	0.0689366	0.231983	0.060436	0.0676539	0.941373	NA	0.243166	0.994915	NA	NA	NA	NA	NA
GWD_snp3104	0.75754	0.744457	0.345449	0.488766	0.913416	0.982172	0.979421	NA	0.998707	0.992553	0.57129	0.20664	0.489876	0.581783	0.988615	0.587617	0.9625	NA	0.976736	0.967599	0.990185	0.694969	0.757068	0.932439	0.817067	0.182	0.816472	0.697696	0.989264	0.974958	0.517512	0.741796	0.82822	0.683255	0.420638	0.697814	0.0559439	0.87346	8.7522e-36	0.0228202	0.44499	NA	0.132286	0.999231	NA	NA	NA	NA	NA
GWD_snp3113	0.801931	0.832675	0.254535	0.396678	0.947673	0.968201	0.820089	NA	0.999092	0.85396	0.59932	0.226009	0.531167	0.589536	0.826002	0.618411	0.633098	NA	0.962438	0.935662	0.968877	0.548932	0.526275	0.918922	0.845475	0.31327	0.622743	0.548688	0.93969	0.900086	0.601914	0.446715	0.633763	0.428985	0.335341	0.390518	0.223215	0.879827	0.0926532	0.0775641	0.803482	NA	0.116321	0.995658	NA	NA	NA	NA	NA
GWD_snp3269	0.900081	0.864657	0.22143	0.485133	0.856404	0.97397	0.955097	NA	0.999311	0.991691	0.465827	0.145063	0.392767	0.446437	0.987373	0.452825	0.933391	NA	0.867351	0.898373	0.780802	0.636908	0.725366	0.935263	0.592494	0.246709	0.599078	0.517796	0.93936	0.877958	0.26731	0.690707	0.831579	0.613819	0.301132	0.619327	0.150548	0.718568	0.104871	0.106605	0.856458	NA	0.315834	0.995375	NA	NA	NA	NA	NA
GWD_snp3280	0.696471	0.588415	0.143191	0.244055	0.834462	0.778052	0.870739	NA	0.96771	0.91981	0.333518	0.116772	0.292037	0.217036	0.939111	0.27769	0.754214	NA	0.799473	0.846172	0.767025	0.131773	0.16546	0.79839	0.591837	0.478479	0.700729	0.674542	0.955577	0.767036	0.148344	0.589504	0.519597	0.744349	0.386538	0.736652	0.257202	0.593391	0.0610331	0.122643	0.958901	NA	0.380652	0.976602	NA	NA	NA	NA	NA
GWD_snp3291	0.997351	0.994188	0.175224	0.405553	0.73362	0.917838	0.926468	NA	0.996695	0.984156	0.398081	0.142589	0.33406	0.351405	0.952903	0.350788	0.833628	NA	0.762609	0.813935	0.652498	0.480583	0.591507	0.943794	0.772912	0.163248	0.628151	0.557151	0.730931	0.231462	0.117015	0.855967	0.885253	0.417738	0.125599	0.492056	0.0503781	0.358228	0.0282234	0.0384587	0.948631	NA	0.457115	0.996559	NA	NA	NA	NA	NA
GWD_snp3339	0.954419	0.904173	0.453999	0.457461	0.661763	0.177433	0.484118	NA	0.694616	0.289013	0.0634167	0.024482	0.243185	0.0830198	0.473105	0.104066	0.46496	NA	0.91461	0.724014	0.918618	0.0667941	0.106768	0.551738	0.108289	0.113445	0.881989	0.691349	0.882613	0.92986	0.178029	0.901366	0.941917	0.65331	0.103462	0.400289	0.234499	0.922771	0.482602	0.416574	0.672629	NA	0.954621	0.802779	NA	NA	NA	NA	NA
GWD_snp3465	0.975747	0.938938	0.809746	0.831646	0.74265	0.478601	0.696272	NA	0.714729	0.68543	0.7398	0.706461	0.948301	0.804311	0.797757	0.808318	0.851546	NA	0.245947	0.0969706	0.696025	0.0181868	0.0668294	0.20499	0.196761	0.738487	0.529103	0.575066	0.462446	0.139525	0.0634682	0.149346	0.0953626	0.328788	0.35597	0.281275	0.164849	0.728799	0.597674	0.675364	0.8873	NA	0.150045	0.92356	NA	NA	NA	NA	NA
GWD_snp3558	0.976343	0.786568	0.888683	0.931328	0.0136721	0.134458	0.30274	NA	0.191891	0.366143	3.02596e-06	4.4745e-09	1.19987e-05	5.13931e-06	0.365777	5.07017e-06	0.393052	NA	0.0893813	0.0400939	0.770829	0.224955	0.393707	0.628751	0.357231	0.882484	0.847237	0.875028	0.695963	0.287789	0.109199	0.209988	0.145794	0.299634	0.272332	0.248822	0.376555	0.803487	0.0142771	0.580614	0.919231	NA	0.238251	0.980546	NA	NA	NA	NA	NA
GWD_snp3145	0.435965	0.665306	0.346207	0.482296	0.664471	0.104671	0.539685	NA	0.123251	0.312865	0.231886	0.384427	0.103694	0.306124	0.349947	0.223667	0.333492	NA	0.0100527	0.0100527	0.0284655	0.13233	0.0495154	0.1751	0.111464	0.841204	0.182849	0.0620922	0.960127	0.682052	0.212735	0.627069	0.524709	0.262675	0.0134764	0.0126137	0.194342	0.423461	0.0709085	0.0300403	0.417139	NA	0.964593	0.550168	NA	NA	NA	NA	NA
GWD_snp3372	0.637221	0.812964	0.540126	0.639527	0.607115	0.071371	0.680838	NA	0.0924182	0.269569	0.218036	0.380243	0.119696	0.310689	0.331501	0.212617	0.317466	NA	0.0255155	0.0255155	0.0687005	0.335582	0.156013	0.28514	0.0903138	0.941287	0.297057	0.117426	0.945581	0.644873	0.346562	0.568881	0.494086	0.207675	0.0125108	0.00646622	0.551645	0.513117	0.23184	0.152912	0.400287	NA	0.893907	0.746015	NA	NA	NA	NA	NA
GWD_snp3281	0.986979	0.982835	0.872795	0.978319	0.376433	0.175909	0.0560659	NA	0.398467	0.280515	0.236524	0.1597	0.403379	0.171061	0.303768	0.171388	0.206144	NA	0.00849759	0.0134514	0.00261026	0.0987641	0.00788251	0.894729	0.649297	NA	0.999316	0.880646	0.999961	0.999854	0.607052	0.336783	0.361968	2.15407e-05	0.100086	0.00120333	0.064817	0.759201	0.218137	0.204616	0.00290043	NA	0.979815	0.864284	NA	NA	NA	NA	NA
GWD_snp3504	0.967255	0.959311	0.565398	0.668794	0.204483	0.0941588	0.0375573	NA	0.141636	0.117606	0.099287	0.0923374	0.182828	0.0690565	0.111323	0.0388627	0.027519	NA	0.0269922	0.0512937	0.0587889	0.140606	0.00842546	0.991681	0.555299	0.715306	0.938889	0.566966	0.951395	0.994742	0.8828	0.801475	0.91402	0.88795	0.949017	0.985476	0.532435	0.575021	0.42183	0.495576	0.0650429	NA	0.88179	0.7876	NA	NA	NA	NA	NA
GWD_snp3600	0.628467	0.655263	0.872567	0.802537	0.117619	0.10193	0.12491	NA	0.442575	0.302045	0.131555	0.235332	0.377554	0.244777	0.203445	0.128747	0.162532	NA	0.0296246	0.0762283	0.107247	0.556344	0.118739	0.845918	0.696003	0.324043	0.994985	0.959302	0.999479	0.994505	0.747932	0.309554	0.48164	0.473169	0.541843	0.561982	0.36664	0.927643	0.116536	0.120892	0.28663	NA	0.912291	0.980646	NA	NA	NA	NA	NA
GWD_snp3355	0.858315	0.810495	0.893339	0.960227	0.763855	0.664741	0.202659	NA	0.704235	0.660297	0.563677	0.702417	0.75863	0.446344	0.763497	0.458704	0.690829	NA	0.00142867	0.00668319	0.0139546	0.752275	0.695766	0.510934	0.0818698	0.157984	0.891598	0.398094	0.192773	0.000198494	0.815372	0.625307	0.716352	0.894664	0.915171	0.895044	0.280082	0.793029	0.55988	0.237139	0.473013	NA	0.498778	0.977091	NA	NA	NA	NA	NA
GWD_snp3550	NA	NA	NA	NA	NA	NA	NA	NA	NA	NA	NA	NA	NA	NA	NA	NA	NA	NA	NA	NA	NA	NA	NA	NA	NA	0.136664	0.960727	0.701267	0.0978845	4.5924e-08	0.830113	0.163937	0.449015	0.932721	0.75425	0.551978	0.0493469	0.934961	0.648273	0.356822	0.719354	NA	NA	NA	NA	NA	NA	NA	NA
GWD_snp3452	NA	NA	NA	NA	NA	NA	NA	NA	NA	NA	NA	NA	NA	NA	NA	NA	NA	NA	NA	NA	NA	NA	NA	NA	NA	0.952432	0.0148215	0.00425547	2.17805e-09	5.96195e-24	1.01954e-06	0.724108	0.768273	0.766499	0.777971	0.815565	0.338228	9.50968e-06	0.823375	0.583987	0.0674563	NA	NA	NA	NA	NA	NA	NA	NA
GWD_snp3246	0.586622	0.6349	0.974937	0.397837	0.764729	0.383326	0.594525	NA	0.779876	0.906132	0.921301	0.900677	0.930425	0.906644	0.93136	0.926496	0.954227	NA	0.668304	0.510986	0.936737	0.865442	0.836543	0.172339	0.0407851	0.649055	0.751559	0.488207	0.999348	0.999678	0.775565	0.646256	0.701672	0.834948	0.0169077	0.847158	0.630212	0.30991	0.879135	0.648633	0.933064	NA	0.0401413	NA	NA	NA	NA	NA	NA
GWD_snp3389	0.207926	0.235824	0.714677	0.414236	0.74529	0.519552	0.564797	NA	0.763663	0.918394	0.94468	0.895019	0.968626	0.917736	0.961215	0.952731	0.969002	NA	0.473589	0.272255	0.765414	0.453958	0.41139	0.114406	0.504875	0.290106	0.904141	0.852755	0.947827	0.81492	0.557763	0.724897	0.816058	0.957833	0.18742	0.985863	0.150702	0.224629	0.77602	0.582929	0.49532	NA	0.0582042	0.654705	NA	NA	NA	NA	NA
GWD_snp3421	0.351647	0.413501	0.88474	0.955751	0.872565	0.693504	0.16557	NA	0.716757	0.55304	0.649816	0.694259	0.720482	0.661117	0.654493	0.706527	0.520044	NA	0.682035	0.482848	0.894746	0.910967	0.881263	0.803881	0.017439	0.422616	0.947966	0.659104	0.982948	0.973577	0.853177	0.46987	0.529782	0.716755	0.00400821	0.752164	0.540754	0.101044	0.912096	0.686813	0.215366	NA	0.0953566	0.224585	NA	NA	NA	NA	NA
GWD_snp3072	0.242355	0.225014	0.510622	0.292002	0.310743	0.297052	0.135905	NA	0.70409	0.224223	0.462657	0.538236	0.45753	0.364478	0.270541	0.299012	0.172597	NA	0.279418	0.279418	0.306046	0.756648	0.681932	0.414639	0.292126	0.245388	0.979563	0.945373	0.956785	0.961508	0.119171	0.815966	0.715007	0.866591	0.797737	0.798824	0.272413	0.73205	0.661679	0.552609	0.0825957	NA	0.526114	0.106539	NA	NA	NA	NA	NA
GWD_snp3259	0.242355	0.225014	0.510622	0.292002	0.256924	0.255162	0.0464485	NA	0.510845	0.139099	0.305326	0.408216	0.425519	0.201647	0.158747	0.158889	0.0898881	NA	0.279418	0.279418	0.306046	0.756648	0.681932	0.521521	0.393782	0.201195	0.979563	0.945373	0.956785	0.961508	0.119171	0.770104	0.595737	0.754493	0.651871	0.638926	0.284311	0.73205	0.661679	0.552609	0.0825957	NA	0.526114	0.106539	NA	NA	NA	NA	NA
GWD_snp3400	0.268271	0.259561	0.527789	0.372846	0.410721	0.283248	0.0759203	NA	0.470765	0.132493	0.324424	0.447981	0.470203	0.224765	0.165971	0.181447	0.0973916	NA	0.38676	0.38676	0.307381	0.869635	0.808448	0.419624	0.312914	0.10244	0.95608	0.896067	0.96581	0.968624	0.154703	0.743353	0.606213	0.901949	0.888217	0.878592	0.141843	0.738972	0.557687	0.477286	0.0921027	NA	0.273487	0.0723448	NA	NA	NA	NA	NA
GWD_snp3606	0.228298	0.238752	0.52011	0.194326	0.194415	0.27532	0.0281007	NA	0.439474	0.0992228	0.237305	0.350858	0.350705	0.144744	0.114943	0.113277	0.0621502	NA	0.332352	0.332352	0.310929	0.873445	0.829079	0.397627	0.367236	0.16837	0.98996	0.966754	0.962408	0.96625	0.187757	0.678138	0.462629	0.799996	0.732213	0.705447	0.20461	0.739261	0.625139	0.539204	0.126199	NA	0.641663	0.0983187	NA	NA	NA	NA	NA
GWD_snp3298	0.923699	0.807414	5.85028e-06	0.00375053	0.105566	0.113749	0.0047918	NA	0.428562	0.231105	0.17014	0.351216	0.2476	0.12615	0.168737	0.0718862	0.176849	NA	0.0536897	0.085852	0.244958	0.0969696	0.195351	0.220022	0.800599	0.0488478	0.77393	0.683555	0.977513	0.805553	0.331445	0.0126044	0.0089311	0.00801209	0.026862	0.00791655	0.125758	0.0529872	0.729126	0.454249	0.837016	NA	0.185729	0.216538	NA	NA	NA	NA	NA
GWD_snp3419	0.857691	0.697823	0.0173849	0.00642447	0.0222998	0.0520419	0.00151229	NA	0.211371	0.175918	0.0995924	0.180575	0.129156	0.0900938	0.0991667	0.0355047	0.104952	NA	0.323841	0.499828	0.521618	0.0314559	0.0724058	0.247442	0.497435	0.110756	0.609838	0.337143	0.854444	0.76992	0.466756	0.0013575	0.000887643	0.00268817	0.0124606	0.00327772	0.0706967	0.864589	0.862507	0.65907	0.808374	NA	0.303746	0.0731935	NA	NA	NA	NA	NA
GWD_snp3487	0.881756	0.862332	0.0869452	0.038871	0.00317441	0.0165673	8.47655e-05	NA	0.0942452	0.07698	0.0455806	0.0807507	0.0622924	0.0395985	0.036247	0.0127866	0.0805956	NA	0.211331	0.381226	0.49872	0.0199313	0.0449266	0.104684	0.305553	0.196227	0.832375	0.576808	0.994529	0.926654	0.452211	0.00385343	0.00463409	0.0109769	0.0163375	0.0162851	0.0821831	0.766967	0.951006	0.923184	0.697366	NA	0.381695	0.0547933	NA	NA	NA	NA	NA
GWD_snp3469	0.65576	0.721588	0.724548	0.736528	0.938491	0.919462	0.759842	NA	0.840111	0.752006	0.518872	0.480305	0.841875	0.829911	0.781069	0.798342	0.828447	NA	0.175963	0.180164	0.42737	0.28546	0.242956	0.945919	0.14347	0.583206	0.0304126	0.00818841	0.725519	0.567196	0.982615	0.890559	0.728421	0.497148	0.887025	0.706561	0.848067	0.694759	0.794366	0.560105	0.580827	NA	0.508892	0.0326537	NA	NA	NA	NA	NA
BMY_8/2_snp2533	0.300116	0.24449	0.469478	0.449255	0.0292726	0.839175	0.0536399	0.598916	0.535981	0.452968	0.581789	0.678192	0.544853	0.518621	0.349638	0.545069	0.450778	NA	0.833998	0.833998	0.0771682	0.794685	0.732274	0.842902	0.661596	0.773797	0.125058	0.0669545	0.639563	0.550145	0.276609	0.101707	0.178219	0.872321	0.865335	0.855263	0.10818	0.00322959	0.116785	0.13493	0.978947	0.588671	0.119835	0.79714	0.619803	0.485357	0.564418	0.58494	0.54529
BMY_8/2_snp2576	0.795334	0.70472	0.859487	0.94258	0.319236	0.189908	0.20669	0.676779	0.501043	0.414607	0.541363	0.764584	0.603945	0.525348	0.389998	0.571551	0.555911	NA	0.640135	0.640135	0.341879	0.16548	0.251461	0.454686	0.0408309	0.00624725	9.59331e-08	0.00278608	5.64012e-06	0.00527381	0.216077	0.139675	0.318293	0.865318	0.349139	0.708902	0.296005	0.0611518	0.227539	0.102971	0.755174	0.00121781	0.501714	0.630889	0.756605	0.69855	0.768092	0.775685	0.711558
BMY_8/2_snp2583	0.454822	0.6499	0.670951	0.469752	0.00481334	0.168753	0.00456552	0.300103	0.127778	0.0955678	0.15315	0.143336	0.199455	0.129044	0.0955933	0.125652	0.127274	NA	0.424289	0.282021	0.0178076	0.824171	0.712608	0.839627	0.674552	0.774785	0.378017	0.345604	0.681585	0.428174	0.498093	0.0285063	0.0951961	0.567956	0.851806	0.579054	0.186095	0.0573473	0.093535	0.108083	0.837988	0.66346	0.129553	0.778124	0.757678	0.677549	0.711241	0.724058	0.672646
BMY_8/2_snp2565	0.218238	0.478468	0.470108	0.401692	0.908123	0.846549	0.789463	0.96588	0.985207	0.913155	0.832605	0.922764	0.770737	0.778013	0.837916	0.715791	0.77453	NA	0.0800906	0.0800906	0.00023309	0.0415454	0.0413789	0.0630724	0.004137	0.237442	0.185431	0.096903	0.951468	0.0642022	0.00076052	0.379349	0.575356	0.426557	0.317545	0.285714	0.002307	0.420315	0.963435	0.855514	0.181258	0.416613	0.777815	0.964528	0.965425	0.927198	0.940488	0.962607	0.701259
BMY_8/2_snp2613	0.00369547	0.0267776	0.595715	0.258307	0.592646	0.340067	0.411505	0.851824	0.390243	0.713128	0.315077	0.72584	0.381196	0.303391	0.366334	0.354284	0.388164	NA	1	1	0.805751	0.468437	0.443498	0.753923	0.0960953	0.229172	0.0196296	0.0248581	0.340679	0.704366	0.222149	0.76031	0.298458	0.576279	0.698735	0.644736	0.467186	1	0.000266226	0.469172	0.475087	0.0216531	0.398948	0.851742	0.736711	0.631204	0.656446	0.719543	0.761366
BMY_8/2_snp2625	0.817533	0.754046	0.974458	0.778039	0.489923	0.107029	0.146636	0.648598	0.0717249	0.522015	0.205908	0.556077	0.260028	0.191743	0.239641	0.232675	0.258529	NA	0.909026	0.909026	0.610467	0.645216	0.634479	0.735204	0.0440797	0.787551	0.676101	0.961513	0.0748453	0.440193	0.372686	0.489834	0.710887	0.903147	0.552393	0.877486	0.758973	0.975095	1.47968e-06	0.586735	0.924701	0.000684307	0.712579	0.585102	0.407309	0.345094	0.359496	0.396772	0.422876
BMY_8/2_snp2649	0.210253	0.0436922	8.65224e-11	1.0057e-16	0.615144	0.310306	0.266352	0.732137	0.205085	0.593626	0.406771	0.664358	0.458516	0.355618	0.388607	0.342419	0.435215	NA	0.757498	0.648186	0.868533	0.580625	0.583586	0.767342	0.892502	0.0874975	0.359852	0.337183	0.521755	0.738083	0.853262	0.375375	0.348963	0.00290795	0.0470472	0.000954732	0.109908	0.574847	0.0654391	0.02559	0.298549	0.854184	0.230123	0.330904	0.507784	0.472187	0.529864	0.468842	0.56698
BMY_8/2_snp2694	0.568849	0.642966	2.59181e-05	5.13582e-05	0.476572	0.248005	0.262938	0.485922	0.182874	0.426192	0.414082	0.439141	0.575502	0.240983	0.234964	0.215286	0.25014	NA	0.31418	0.536506	0.315288	0.923377	0.795106	0.686102	0.474626	0.487471	0.280175	0.26432	0.65235	0.62793	0.401809	0.861329	0.833956	0.369366	0.386806	0.294009	0.590505	0.572553	0.358101	0.233534	0.182696	0.663324	0.558622	0.10153	2.40605e-05	2.38493e-05	2.21495e-05	2.20785e-05	2.27529e-05
BMY_8/2_snp2811	0.229751	0.271801	1.9073e-08	2.46096e-08	0.893284	0.689762	0.638911	0.76737	0.298474	0.738904	0.857008	0.873261	0.760217	0.640984	0.55973	0.618216	0.625672	NA	0.609533	0.90752	0.614881	0.905946	0.811926	0.874091	0.61264	0.576098	0.371354	0.156854	0.676512	0.608234	0.724942	0.642592	0.602014	0.394353	0.43623	0.3306	0.587198	0.801128	0.279321	0.188824	0.132839	0.717516	0.389896	0.546751	0.546997	0.532754	0.515033	0.527416	0.562708
BMY_8/2_snp2657	0.284434	0.375118	0.983357	0.955467	0.187351	0.296247	0.723344	0.92257	0.644478	0.134103	0.0926787	0.28348	0.124301	0.0710398	0.127929	0.0744142	0.149072	NA	0.820738	0.820738	0.943741	0.250455	0.252022	0.173146	0.209921	NA	0.993964	0.882499	0.994732	0.984749	0.538536	0.00678975	0.0100777	0.254936	0.233197	0.357969	2.63489e-33	0.00390411	0.899798	0.711108	0.902894	1.09468e-10	0.811906	0.131716	0.198578	0.236691	0.21514	0.195759	0.160247
BMY_8/2_snp2767	0.247425	0.347425	0.962623	0.876392	0.12995	0.255455	0.47264	0.924129	0.304301	0.124257	0.071145	0.166971	0.0580418	0.0748858	0.0964717	0.0554691	0.0781748	NA	0.639185	0.639185	0.916379	0.270725	0.274797	0.268342	0.466818	NA	0.995352	0.949199	0.9934	0.973722	0.705896	0.00167185	0.00323223	0.180018	0.158468	0.248039	1.12751e-34	0.0116657	0.574653	0.313227	0.71096	2.47933e-11	0.198616	0.362841	0.21506	0.33996	0.406983	0.183519	0.126861
BMY_8/2_snp2671	0.605077	0.706048	0.948311	0.568915	0.00848531	0.0125802	0.00113842	0.0150177	0.0590453	0.00470229	0.00448706	0.00147966	0.00809861	0.00479215	0.00684692	0.0038328	0.0267373	NA	0.67193	0.958981	0.120282	0.783512	0.707247	0.253922	0.445353	0.971615	0.417821	0.0686022	0.378069	0.861274	0.173846	0.40191	0.34405	0.702669	0.82779	0.677597	0.648176	0.731167	0.638241	0.612412	0.87833	0.691169	0.835398	0.446824	0.176067	0.185414	0.303581	0.202816	0.137536
BMY_8/2_snp2686	0.552146	0.162147	0.70451	0.762683	0.248184	0.319921	0.0341716	0.2125	0.297304	0.672807	0.0570561	0.0241416	0.0719183	0.0474998	0.531259	0.0418208	0.548292	NA	0.150644	0.157113	0.294315	0.177594	0.178704	0.320782	0.689197	0.759837	0.000169597	1.22133e-05	0.99561	0.997692	0.0179639	0.127043	0.119633	0.646215	0.54308	0.287665	0.534876	0.000590807	0.669033	0.370628	0.576365	0.991799	0.246959	0.972547	0.910391	0.90155	0.921615	0.897539	0.925768
BMY_8/2_snp2751	0.210942	0.235337	0.329803	0.24539	0.782246	0.902069	0.864467	0.337459	0.829078	0.222539	0.217596	0.085872	0.0835198	0.263631	0.32711	0.270411	0.346339	NA	0.310766	0.310766	0.572362	0.765363	0.413136	0.24705	0.751749	0.850407	0.763875	0.542619	0.469519	0.846078	0.118174	0.789617	0.920277	0.42471	0.529424	0.130457	0.98311	0.0551379	0.884099	0.692023	0.184912	0.471865	0.980632	0.692382	0.767997	0.786331	0.8693	0.800279	0.715853
INV_8/2_snp2065	INV_8/2_snp2076	INV_8/2_snp2272	INV_8/2_snp2116	INV_8/2_snp2134	INV_8/2_snp2302	INV_8/2_snp2182	INV_8/2_snp2075	INV_8/2_snp2371	INV_8/2_snp2447	INV_8/2_snp2255	INV_8/2_snp2320	INV_8/2_snp2175	INV_8/2_snp2197	INV_8/2_snp2369	INV_8/2_snp2425	0.192848	0.676873	NA	0.124556	0.0596202	0.0778759	0.805162	0.693952	0.561133	0.0492253	0.769138	0.248457	0.404152	0.760506	0.924461	0.646296	0.637494	0.662742	0.899749	0.362736	0.838198	0.547051	0.755573	0.0447232	0.175878	0.253779	0.00103242	0.325249	0.811632	0.701481	0.596901	0.641596	0.481737	0.543524
INV_8.2_snp2076	0.0732061	0.0558289	0.442601	0.285696	0.549852	0.914345	0.341096	0.31326	0.807166	0.308671	0.384687	0.330491	0.328035	0.20287	0.373012	0.158871	0.285517	NA	0.00722802	0.00691999	0.00779685	0.886475	0.750378	0.814835	0.354392	0.342501	0.537703	0.667642	0.84015	0.660006	0.793038	0.497702	0.336878	0.238895	0.303155	0.0844191	0.689909	0.746861	0.061973	0.893986	0.731488	0.179005	0.0514205	0.705653	0.763696	0.560282	0.639961	0.585245	0.553326
INV_8.2_snp2272	0.0520435	0.026392	0.205802	0.125608	0.467107	0.963532	0.266712	0.325273	0.915617	0.246262	0.315015	0.464596	0.185232	0.2243	0.204624	0.178783	0.191881	NA	0.00528276	0.00294664	0.00360626	0.690218	0.652799	0.703206	0.468494	0.390425	0.302763	0.246756	0.79688	0.493891	0.274259	0.722086	0.59048	0.299288	0.675888	0.116153	0.947516	0.586878	0.0191421	0.516148	0.726353	0.142882	0.0902237	0.729551	0.804825	0.671031	0.80853	0.716361	0.743872
INV_8.2_snp2116	0.619919	0.559616	0.107263	0.259076	0.159997	0.465	0.337655	0.643531	0.151171	0.226706	0.314736	0.647569	0.491167	0.138625	0.232766	0.21044	0.177875	NA	0.163639	0.243586	0.171914	0.280719	0.18732	0.416377	0.246812	0.888564	0.643673	0.694675	0.01703	5.25246e-05	0.642701	0.841966	0.913619	0.959906	0.294658	0.905013	0.526643	0.88379	0.718194	0.732871	0.879341	0.1642	0.733444	0.236539	0.51783	0.1843	0.512828	0.397417	0.345356
INV_8.2_snp2134	0.451293	0.371362	0.00831937	0.0211272	0.415913	0.834394	0.693787	0.424881	0.768553	0.583501	0.511743	0.612463	0.731638	0.439354	0.642815	0.493701	0.575356	NA	0.374424	0.284239	0.200531	0.195029	0.158979	0.218809	0.271122	0.838611	0.346803	0.466776	0.558184	0.830219	0.788462	0.630506	0.507642	0.888494	0.404269	0.701742	0.48998	0.871752	0.670349	0.644487	0.172431	0.472475	0.636762	0.181054	0.276159	0.193741	0.468899	0.282598	0.261364
INV_8.2_snp2302	0.744834	0.584696	0.934092	0.733105	0.41049	0.636081	0.588312	0.81924	0.56214	0.469257	0.421157	0.759584	0.497092	0.235424	0.446145	0.302188	0.411179	NA	0.127826	0.151005	0.503647	0.0597795	0.0426759	0.399462	0.524249	0.24111	0.253204	0.567535	0.0127022	0.000327878	0.277243	0.646305	0.649396	0.879584	0.213697	0.781529	0.673469	0.794437	0.410173	0.357762	0.947498	0.0617403	0.501381	0.736089	0.500744	0.288536	0.483526	0.397282	0.319026
INV_8.2_snp2182	0.420405	0.155727	0.442592	0.350602	0.021618	0.128173	0.122939	0.417247	0.152735	0.138928	0.166696	0.350568	0.295499	0.152734	0.120749	0.260242	0.0680596	NA	0.909899	0.892038	0.971715	0.555469	0.506963	0.412249	0.686029	0.027832	0.129388	0.369632	0.00659847	0.358466	0.132192	0.562123	0.601179	0.941153	0.962403	0.98941	0.538052	0.462293	0.401561	0.155765	0.0166042	0.497103	0.147657	0.787461	0.787387	0.621552	0.547609	0.604828	0.459307
INV_8.2_snp2075	0.890026	0.830554	0.889877	0.955239	0.0273004	0.117859	0.102786	0.184971	0.188106	0.237947	0.261416	0.353701	0.299926	0.17214	0.205916	0.239848	0.170679	NA	0.759661	0.749679	0.633285	0.376887	0.469263	0.652975	0.794912	0.83417	0.638506	0.8217	0.968613	0.90865	0.398793	0.920262	0.929957	0.974719	0.405724	0.842829	0.793049	0.914123	0.516585	0.423563	0.569802	0.446893	0.171051	0.382054	0.226954	0.217379	0.202604	0.232625	0.21118
INV_8.2_snp2371	0.639269	0.686777	0.65425	0.811214	0.12849	0.243151	0.0124392	0.127707	0.0363241	0.028301	0.0165266	0.0725862	0.1378	0.0702269	0.0906139	0.0974096	0.310539	NA	0.44565	0.506979	0.526775	0.751873	0.752968	0.398383	0.730459	0.741432	0.893119	0.932363	0.996272	0.0832493	0.328208	0.84141	0.837686	0.847191	0.438736	0.516499	0.844897	0.214991	0.644129	0.475495	0.432037	0.322599	0.312333	0.217527	0.134553	0.119214	0.108924	0.138623	0.123092
INV_8.2_snp2447	0.89241	0.844568	0.906631	0.961922	0.0349668	0.124344	0.12732	0.19706	0.243029	0.276039	0.303086	0.37026	0.340485	0.207683	0.245624	0.281375	0.206552	NA	0.736815	0.722712	0.631168	0.39006	0.459902	0.653237	0.675726	0.88444	0.76611	0.876339	0.992514	0.689022	0.493421	0.923082	0.93849	0.998458	0.430899	0.884186	0.924894	0.866549	0.796821	0.748741	0.712384	0.461714	0.219005	0.343369	0.201883	0.192965	0.177147	0.209052	0.184801
INV_8.2_snp2255	0.251601	0.105198	0.284429	0.527137	0.820996	0.995606	0.819722	0.00928219	0.797085	0.189871	0.597773	0.538113	0.732772	0.614575	0.167265	0.735163	0.210102	NA	0.419587	0.843994	0.704564	0.859362	0.748364	0.397227	0.849557	0.110792	0.605466	0.320171	0.697928	0.549495	0.156811	0.319052	0.400067	0.96544	0.840992	0.889453	0.733363	0.0349669	0.345154	0.0859177	0.0974618	0.652835	0.383201	0.779186	0.759316	0.665466	0.636916	0.602871	0.38835
INV_8.2_snp2320	0.255958	0.127106	0.268402	0.5263	0.5478	0.986977	0.692022	9.23624e-05	0.802417	0.0779555	0.412781	0.563496	0.54008	0.428006	0.0594603	0.544575	0.0632235	NA	0.333791	0.870773	0.550061	0.895125	0.915172	0.380994	0.962823	0.306455	0.625133	0.364958	0.726257	0.572145	0.202973	0.262759	0.577657	0.971385	0.811779	0.806149	0.63827	0.491998	0.151774	0.0310311	0.113241	0.606798	0.223861	0.509608	0.887431	0.837816	0.818639	0.792596	0.564407
INV_8.2_snp2175	0.408835	0.356678	0.510971	0.505755	0.629861	0.512027	0.62314	0.873857	0.630264	0.696894	0.67663	0.647706	0.630026	0.712109	0.686392	0.679366	0.677461	NA	1	1	0.833971	0.00253723	0.0153522	0.0468943	0.562046	0.0138571	0.954443	0.831133	0.942751	0.975292	0.0907227	0.465473	0.419114	0.921289	0.844386	0.944	0.2769	0.0303796	0.9224	0.758606	0.545182	0.899678	0.577353	0.00220775	0.906059	0.956357	0.946862	0.91635	0.890201
INV_8.2_snp2197	0.883925	0.90044	0.964696	0.887772	0.291042	0.374187	0.747185	0.991941	0.81548	0.761246	0.463887	0.769612	0.551959	0.778899	0.505509	0.812907	0.826641	NA	0.443588	0.443588	0.782025	0.777934	0.764756	0.799033	0.0346517	0.859337	0.999452	0.991869	0.994716	0.998539	0.967117	0.56722	0.463842	0.875362	0.545807	0.553477	0.961345	0.724239	0.913399	0.751527	0.630337	0.998121	0.595914	0.999023	0.991696	0.990684	0.902055	0.864301	0.83114
INV_8.2_snp2369	0.181957	0.0237206	0.977534	0.336351	0.0081209	0.017409	0.0699428	0.309207	0.00958753	0.019153	0.0255442	0.0277404	0.00835942	0.023021	0.0420385	0.0143134	0.0443183	NA	0.148948	0.148948	0.400082	0.39912	0.370662	0.408439	0.13639	0.879167	0.357169	0.774851	0.0528679	0.630536	0.445332	0.727303	0.804849	0.594045	0.664167	0.568868	0.978118	0.166104	0.878027	0.760246	2.02667e-07	0.999116	0.735815	0.44399	0.233447	NA	NA	NA	NA
INV_8.2_snp2425	0.198347	0.221284	0.924014	0.00818207	0.294598	0.267837	0.380401	0.861562	0.575181	0.540846	0.53242	0.423675	0.472651	0.565933	0.550658	0.532489	0.575102	NA	0.243664	0.404984	0.66579	0.00706467	0.00141787	0.271136	0.926857	0.846867	0.97175	0.891814	0.930193	0.970815	0.588842	0.643959	0.805341	0.882451	0.612566	0.705219	0.795883	0.41441	0.856592	0.222017	0.08695	0.764574	0.748695	0.998309	0.996776	0.880119	0.875154	0.906262	0.921758
InvGE_snp85	NA	NA	NA	NA	NA	NA	NA	NA	NA	NA	NA	NA	NA	NA	NA	NA	NA	NA	NA	NA	NA	NA	NA	NA	NA	0.27421	0.903475	0.5246	0.896625	0.425006	0.952382	0.422717	0.565531	0.775339	0.423116	0.776283	0.00814839	0.87468	0.171503	0.174645	0.0836043	0.94134	0.299274	0.997174	0.788572	0.968585	0.989132	0.945143	0.941925
InvGE_snp89	0.634077	0.618112	0.984766	0.899664	0.891202	0.761935	0.398807	NA	0.924262	0.943915	0.888872	0.57713	0.949865	0.951784	0.944166	0.951572	0.958997	NA	0.0758103	0.0913398	0.000400679	0.14104	0.0904123	0.169807	0.69941	0.853823	0.655001	0.45422	0.986409	0.776656	0.000383944	0.0801814	0.0612187	0.860892	0.812282	0.558268	0.836651	0.00869607	0.593226	0.416648	0.893215	NA	NA	0.989174	0.933882	0.877484	0.913214	0.932839	0.915262
InvGE_snp95	0.314948	0.543678	0.973117	0.92874	0.283594	0.867224	0.211829	NA	0.286798	0.403561	0.367819	0.528784	0.387491	0.330983	0.459018	0.286532	0.400842	NA	0.0174615	0.00864979	0.0423059	0.985525	0.977661	0.472699	0.578419	0.278518	0.246082	0.0915763	0.873575	0.172193	0.86862	0.00902731	0.0224773	0.105806	0.235593	0.107071	0.200009	0.629283	0.78093	0.473324	0.7733	0.75472	0.252655	0.278454	0.407121	0.436675	0.662088	0.46484	0.558313
InvGE_snp106	0.794031	0.771095	0.787524	0.517937	0.236399	0.0313788	0.191435	NA	0.110611	0.269979	0.182998	0.54038	0.191122	0.152934	0.20749	0.167333	0.260975	NA	0.621455	0.360477	0.666988	0.587835	0.671616	0.431044	0.634399	0.539836	0.976425	0.897047	0.89544	0.493633	0.561849	0.521403	0.729506	0.920827	0.776523	0.952553	0.815711	0.372498	0.806504	0.466616	0.837139	0.699822	0.500665	0.715646	0.787138	0.684507	0.881081	0.821929	0.876084
InvGE_snp108	NA	NA	NA	NA	NA	NA	NA	NA	NA	NA	NA	NA	NA	NA	NA	NA	NA	NA	NA	NA	NA	NA	NA	NA	NA	0.554364	0.585546	0.931858	0.754503	0.853255	0.974185	0.513666	0.46258	0.258146	0.115364	0.372134	0.638445	0.261108	0.460528	0.163402	0.471341	NA	NA	NA	NA	NA	NA	NA	NA
InvGE_snp132	0.035644	0.0262255	0.129807	0.175086	0.741717	0.802803	0.895215	NA	0.907401	0.884994	0.826246	0.562816	0.860568	0.839666	0.727959	0.82104	0.733516	NA	1	1	0.0968823	0.466846	0.421908	0.934159	0.15149	0.869253	0.342402	0.209956	0.31224	0.473507	0.993528	0.467403	0.429202	0.168485	0.821178	0.176503	0.107881	1	0.452723	0.296728	0.915783	0.0395955	0.290821	0.0677819	0.781858	0.63845	0.855697	0.910276	0.920556
InvGE_snp133	NA	NA	NA	NA	NA	NA	NA	NA	NA	NA	NA	NA	NA	NA	NA	NA	NA	NA	NA	NA	NA	NA	NA	NA	NA	0.0954916	0.60193	0.575324	0.0793164	0.0168032	0.326197	0.079922	0.136147	0.595271	0.709473	0.478673	0.148083	0.191175	0.290381	0.179559	0.000274005	NA	NA	NA	NA	NA	NA	NA	NA
InvGE_snp135	0.757338	0.806718	0.887958	0.920758	0.970423	0.483401	0.573989	NA	0.63911	0.831974	0.921339	0.92097	0.952324	0.959745	0.87533	0.880751	0.847323	NA	0.329159	0.438127	0.200936	0.753383	0.881531	0.0102263	0.854263	0.00867356	0.840002	0.350739	0.526449	0.175312	0.10096	0.823953	0.539768	0.275418	0.155921	0.259841	2.4569e-07	0.342728	0.376942	0.421264	0.0392631	0.85568	0.443001	0.25483	0.0706925	0.151269	0.278738	0.105841	0.0689748
InvGE_snp163	0.772193	0.867034	0.946049	0.934778	0.835689	0.257929	0.502258	NA	0.465332	0.507598	0.532368	0.542434	0.910389	0.803032	0.719716	0.73858	0.624812	NA	0.292556	0.384669	0.0014902	0.216209	0.296347	0.00215868	0.758895	0.00509097	0.640533	0.335595	0.913838	0.138195	0.1149	0.186689	0.0916601	0.000473753	0.00691707	0.00099119	2.35276e-10	0.128095	0.372713	0.268531	0.0284452	0.881687	0.315421	0.59169	0.185073	0.424986	0.582924	0.263422	0.222877
InvGE_snp162	NA	NA	NA	NA	NA	NA	NA	NA	NA	NA	NA	NA	NA	NA	NA	NA	NA	NA	NA	NA	NA	NA	NA	NA	NA	NA	0.968384	0.837143	0.999977	0.989518	0.487422	0.0604013	0.239537	0.94551	0.959863	0.936154	0.374461	0.584108	0.961482	0.773602	0.761558	0.940761	0.337282	0.995186	0.95665	0.529895	0.858769	0.963902	0.943862
PWD_snp10543	0.587744	0.564283	0.896871	0.801459	0.775047	0.831313	0.81296	NA	0.396387	0.982019	0.998917	0.998385	0.984032	0.98964	0.948911	0.990965	0.959803	NA	0.224434	0.224434	0.150898	0.7667	0.731665	0.0648763	0.157	0.623756	0.659905	0.103823	0.760007	0.706225	0.939058	0.00345318	0.00114578	0.0461906	0.0239632	0.138105	NA	0.652271	0.627756	0.481596	0.168139	NA	0.0052409	0.272324	0.67756	0.186647	0.365786	0.631888	0.579052
PWD_snp10815	0.785056	0.588267	0.77926	0.865645	0.749235	0.486724	0.623777	NA	0.320276	0.950689	0.941976	0.583669	0.969363	0.853672	0.78659	0.832772	0.884478	NA	0.0154342	0.0154342	0.124333	0.619387	0.715573	0.00517612	0.123552	0.341786	0.180387	0.015836	0.408081	0.603	0.828757	0.0127799	0.00668761	0.213114	0.420097	0.242857	NA	0.96989	0.148505	0.156365	0.0207187	NA	0.477788	0.483753	0.864963	0.456612	0.86378	0.853824	0.797569
PWD_snp10503	0.750598	0.684773	0.870115	0.945139	0.39881	0.561052	0.381702	NA	0.554455	0.435948	0.192777	0.250324	0.563863	0.364928	0.31861	0.267983	0.50216	NA	0.577783	0.616209	0.13707	0.0983618	0.12905	0.059166	0.0649095	0.396725	0.249031	0.0431587	0.375895	0.218265	0.476209	0.836315	0.74424	0.731709	0.932024	0.609053	NA	0.757836	0.122619	0.0575502	0.310292	NA	0.550748	0.350718	0.544945	0.162731	0.196934	0.383252	0.255847
PWD_snp10629	0.538311	0.591685	0.662585	0.837283	0.152798	0.220807	0.551145	NA	0.210581	0.27401	0.449013	0.218204	0.553355	0.429103	0.196411	0.397504	0.0868413	NA	0.113629	0.113629	0.171481	0.127609	0.110217	0.00513162	0.151987	0.582264	0.029836	0.00254273	0.263623	0.0594451	0.417355	0.460579	0.297829	0.677101	0.867678	0.545878	NA	0.764001	0.049747	0.023458	0.521068	NA	0.721724	0.100653	0.244173	0.0629426	0.184921	0.167705	0.0895897
PWD_snp10770	0.651708	0.558944	0.818276	0.890563	0.599726	0.533573	0.600096	NA	0.469137	0.647268	0.408463	0.33777	0.792169	0.539197	0.491324	0.43393	0.533284	NA	0.735736	0.768509	0.164028	0.37766	0.4135	0.164332	0.0410106	0.377149	0.180724	0.0636019	0.409151	0.0728131	0.29871	0.836224	0.758168	0.61916	0.83415	0.517646	NA	0.676792	0.103051	0.0507015	0.392562	NA	0.412928	0.409937	0.21534	0.112664	0.0697445	0.188907	0.109134
PWD_snp10773	0.584462	0.435715	0.744402	0.840016	0.229259	0.219102	0.186438	NA	0.154103	0.445998	0.331279	0.335825	0.338476	0.291398	0.228975	0.238387	0.263082	NA	0.819534	0.819534	0.674639	0.277563	0.251751	0.009511	0.15714	0.630655	0.437087	0.0746239	0.837744	0.533028	0.630974	0.904403	0.829809	0.824728	0.699829	0.685841	NA	0.659989	0.178519	0.0914904	0.612139	NA	0.650951	0.114672	0.0595553	0.0206734	0.0674977	0.0455915	0.0194608
PWD_snp10547	0.7564	0.899679	0.761899	0.524779	0.263903	0.0711907	0.287676	NA	0.131606	0.0963103	0.0390542	0.0873826	0.126838	0.0318403	0.0762161	0.0201017	0.0746042	NA	0.0856032	0.0856032	0.526335	0.329094	0.252154	0.323632	0.0355487	0.330916	0.312796	0.283044	0.420346	0.0227458	0.444031	0.901669	0.7342	0.631277	0.192105	0.525986	NA	0.70276	0.421047	0.277605	0.216641	NA	0.697631	0.741949	0.125344	0.0949239	0.0522998	0.094985	0.0796602
PWD_snp10911	0.669084	0.7529	0.753664	0.477168	0.310159	0.0236573	0.319064	NA	0.0937077	0.114025	0.071256	0.162972	0.24752	0.0566621	0.088188	0.0342594	0.0908658	NA	0.043619	0.043619	0.380475	0.379972	0.281406	0.238613	0.0341754	0.448545	0.378747	0.282466	0.379451	0.0386698	0.684304	0.837906	0.675132	0.601847	0.246595	0.585153	NA	0.75783	0.407816	0.287394	0.267283	NA	0.728182	0.554931	0.0553783	0.0601319	0.0258318	0.0459028	0.0318863
PWD_snp10962	0.733698	0.755117	0.715433	0.614044	0.184659	0.105996	0.340781	NA	0.0351915	0.210113	0.151346	0.192521	0.37019	0.126374	0.156896	0.0837414	0.166834	NA	0.0528102	0.0528102	0.393824	0.496577	0.394144	0.415976	0.0278289	0.401324	0.390335	0.255539	0.248628	0.0295593	0.527104	0.867246	0.729862	0.625689	0.248966	0.582737	NA	0.501147	0.328948	0.21774	0.145831	NA	0.663259	0.644313	0.654605	0.724148	0.470658	0.621969	0.505489
PWD_snp10576	0.0840449	0.121327	0.310405	0.284272	0.238007	0.16181	0.289551	NA	0.396377	0.692604	0.654944	0.675781	0.589147	0.611306	0.580314	0.582094	0.588027	NA	0.11709	0.11709	0.475891	0.259117	0.169764	0.501111	0.64489	0.579634	0.873518	0.432197	0.985235	0.998728	0.363207	0.978992	0.969182	0.999304	0.983681	0.998754	NA	0.267272	0.121469	0.0578703	0.454766	NA	0.511143	0.891084	0.409642	0.402315	0.344949	0.35425	0.218449
PWD_snp10689	0.0505839	0.0742687	0.64312	0.45562	0.147339	0.405439	0.157775	NA	0.13245	0.505077	0.487876	0.45419	0.462128	0.454873	0.361826	0.407213	0.370566	NA	0.0759673	0.0759673	0.263804	0.663615	0.499577	0.801273	0.490957	0.804849	0.887295	0.580646	0.986125	0.993125	0.202841	0.875483	0.848685	0.961915	0.920274	0.946602	NA	0.741617	0.527317	0.396197	0.611571	NA	0.745514	0.359972	0.0654138	0.110563	0.0586202	0.0550573	0.0238876
PWD_snp10701	0.0479588	0.0498843	0.640954	0.326118	0.32247	0.280159	0.354463	NA	0.375503	0.727036	0.64907	0.584191	0.665739	0.654977	0.584789	0.591686	0.581742	NA	0.0364693	0.0364693	0.20733	0.423497	0.294729	0.674535	0.793699	0.629393	0.4302	0.2023	0.970141	0.98012	0.156379	0.916551	0.896515	0.979702	0.947148	0.972588	NA	0.139515	0.233433	0.139064	0.399752	NA	0.631255	0.411906	0.0829407	0.04321	0.0767573	0.0710064	0.0316959
PWD_snp11064	0.00710218	0.00501334	3.56386e-16	0.000255325	0.710416	0.310652	0.678475	NA	0.630587	0.953877	0.684666	0.452991	0.763749	0.916664	0.678617	0.669659	0.857714	NA	0.272711	0.292007	0.539764	0.818524	0.774797	0.639201	0.0980156	0.819433	0.905916	0.967934	0.990049	0.99943	0.223644	0.797217	0.867376	0.919481	0.641843	0.869519	NA	0.165906	0.773181	0.597595	0.717702	NA	0.590447	0.885355	0.532496	0.928165	0.336296	0.504308	0.39178
PWD_snp10657	0.966753	0.895522	0.927031	0.995862	0.183922	0.0716532	0.0183812	NA	0.00883122	0.0318406	0.059167	0.133571	0.0265071	0.0491584	0.0150496	0.042412	0.196978	NA	0.189293	0.189293	0.612259	0.692259	0.668617	0.82049	0.365695	0.79364	0.153036	0.0681375	0.755473	0.820126	0.325934	0.034624	0.0445457	0.319463	0.404615	0.295756	NA	0.753262	0.0407637	0.670738	0.474124	NA	0.3387	0.87902	0.835223	0.670593	0.817261	0.791718	0.843869
PWD_snp10700	0.560884	0.663258	0.972053	0.923606	0.598451	0.471221	0.216167	NA	0.158866	0.295391	0.36052	0.471194	0.218926	0.347541	0.199555	0.318971	0.727186	NA	0.0798806	0.0798806	0.655823	0.878055	0.867524	0.913626	0.636261	0.841055	0.147078	0.0457317	0.997861	0.962778	0.793553	0.145093	0.175936	0.641212	0.683981	0.613428	NA	0.749843	3.71123e-18	0.275988	0.747613	NA	0.216685	0.944028	0.840823	0.718138	0.959416	0.80864	0.84724
PWD_snp10761	NA	NA	NA	NA	NA	NA	NA	NA	NA	NA	NA	NA	NA	NA	NA	NA	NA	NA	NA	NA	NA	NA	NA	NA	NA	0.847252	0.409947	0.182564	0.976179	0.987023	0.678597	0.148205	0.179685	0.663574	0.729471	0.635668	NA	0.313395	0.122138	0.688758	0.813181	NA	0.679556	0.988863	0.966231	0.899152	0.959697	0.952052	0.968761
PWD_snp11112	NA	NA	NA	NA	NA	NA	NA	NA	NA	NA	NA	NA	NA	NA	NA	NA	NA	NA	NA	NA	NA	NA	NA	NA	NA	0.448658	0.0112822	0.00211258	0.980214	0.989436	0.951466	0.489277	0.492774	0.96816	0.657756	0.961469	NA	0.662266	0.809987	0.543416	0.811716	NA	0.313387	0.935444	0.805834	0.900788	0.367653	0.839885	0.798835
PWD_snp11140	0.861663	0.823912	0.973788	0.985924	0.0665925	0.013524	0.0125786	NA	0.0102971	0.0426531	0.0306752	0.0406726	0.0330565	0.0278181	0.0263132	0.0231933	0.0222824	NA	0.0109445	0.0109445	0.00785576	0.595688	0.588224	0.713638	0.794205	0.319786	0.240697	0.0880546	0.900625	0.960284	0.826791	0.0716054	0.0855776	0.448636	0.679272	0.557198	NA	0.890016	0.424001	0.232242	0.79403	NA	0.291346	0.958583	0.871583	0.762976	0.948272	0.843653	0.877072
PWD_snp10758	0.201629	0.289757	0.902957	0.89177	0.204259	0.254787	0.161193	NA	0.134676	0.230086	0.211197	0.49827	0.491498	0.251242	0.211091	0.224137	0.309951	NA	0.93653	0.93653	0.0169216	0.094311	0.221193	0.954762	0.800021	0.478178	0.560401	0.376301	0.769907	0.827804	0.75277	0.591662	0.586545	0.914985	0.625775	0.889141	NA	1	0.80148	0.580787	0.69718	NA	0.959947	0.655502	0.488694	0.662851	0.630217	0.54175	0.47868
PWD_snp10916	0.753893	0.80686	0.993955	0.998703	0.511647	0.751873	0.529243	NA	0.56488	0.683176	0.875331	0.707413	0.933651	0.784135	0.853832	0.740995	0.485029	NA	0.164833	0.157239	0.117909	0.630288	0.541501	0.829122	0.00678568	0.635601	0.377081	0.185863	0.623763	0.0465706	0.929127	0.743306	0.759852	0.934854	0.918212	0.886851	NA	0.871443	0.411328	0.440331	0.625019	NA	NA	NA	NA	NA	NA	NA	NA
PWD_snp10917	0.234745	0.339343	0.963986	0.939321	0.117091	0.0664908	0.0227855	NA	0.0660784	0.172993	0.156377	0.147915	0.264914	0.207234	0.135838	0.152492	0.0510213	NA	0.0137832	0.013059	0.0246741	0.53909	0.546028	0.637492	0.0762072	0.350823	0.176861	0.0670386	0.452002	0.081	0.947632	0.35417	0.3416	0.793692	0.797447	0.740257	NA	0.292895	0.468814	0.366013	0.509209	NA	0.0120002	0.920134	0.775702	0.86374	0.324463	0.754205	0.829999
PWD_snp10923	0.392068	0.274217	0.988454	0.995687	0.149015	0.64274	0.316463	NA	0.349353	0.126499	0.618195	0.426975	0.720322	0.32332	0.387292	0.353281	0.107264	NA	0.520533	0.530852	0.213235	0.735755	0.633129	0.87255	0.0335611	0.601896	0.488931	0.357127	0.370891	0.0776424	0.920955	0.551626	0.546819	0.711156	0.662851	0.673163	NA	0.823051	0.359811	0.451797	0.262833	NA	0.0157696	0.681622	0.530386	0.6676	0.210283	0.188186	0.204304
PWD_snp10746	0.0087867	0.00667137	0.00969439	0.00143349	0.493146	0.352196	0.424776	NA	0.233486	0.385596	0.469217	0.301532	0.519884	0.256536	0.23496	0.27504	0.0836303	NA	0.705347	0.73727	0.552867	0.813966	0.790478	0.507421	0.637851	0.908887	0.362515	0.779737	0.117182	0.468466	0.285119	0.0367042	0.0296771	0.270512	0.178277	0.35465	NA	0.0290867	0.921636	0.710417	0.0938444	NA	0.685325	0.457549	0.265507	0.406066	0.182177	0.233639	0.273157
PWD_snp10932	0.00466437	0.00521763	0.403276	0.553578	0.96531	0.896377	0.96407	NA	0.686358	0.398322	0.551235	0.384056	0.578991	0.569599	0.435093	0.581081	0.283294	NA	0.83297	0.83297	0.92307	0.965287	0.958497	0.418872	0.467673	0.735332	0.96812	0.874341	0.999102	0.974613	0.367722	0.153114	0.13694	0.915734	0.871531	0.943681	NA	0.00957377	0.958025	0.823005	0.0776742	NA	0.205564	0.773498	0.557727	0.813112	0.464664	0.524218	0.564973
PWD_snp11022	0.173595	0.168981	0.696547	0.676715	0.846049	0.96136	0.950676	NA	0.791093	0.252545	0.422934	0.243624	0.442007	0.438037	0.271223	0.444138	0.194616	NA	0.8323	0.8323	0.901056	0.97907	0.97529	0.244869	0.439762	0.233003	0.993206	0.95614	0.999762	0.989436	0.0587147	0.0334098	0.027831	0.704508	0.760467	0.80067	NA	0.000702384	0.790839	0.542836	0.0128146	NA	0.204708	0.891893	0.71891	0.624631	0.64434	0.692742	0.724327
PWD_snp11151	0.173595	0.168981	0.696547	0.676715	0.846049	0.96136	0.950676	NA	0.791093	0.252545	0.422934	0.243624	0.442007	0.438037	0.271223	0.444138	0.194616	NA	0.8323	0.8323	0.901056	0.97907	0.97529	0.244869	0.439762	0.233003	0.993206	0.95614	0.999762	0.989436	0.0587147	0.0334098	0.027831	0.704508	0.760467	0.80067	NA	0.000702384	0.790839	0.542836	0.0128146	NA	0.204708	0.891893	0.71891	0.624631	0.64434	0.692742	0.724327
PWD_snp11118	0.465155	0.456698	0.124227	0.0156624	0.637526	0.589982	0.626211	NA	0.499269	0.469229	0.556739	0.449134	0.715958	0.348362	0.275479	0.347743	0.22474	NA	0.772391	0.770188	0.505029	0.845503	0.830867	0.628048	0.103465	0.384421	0.856782	0.664768	0.989621	0.942232	0.41914	0.0679528	0.0569954	0.190536	0.145153	0.257976	NA	0.000170549	0.483072	0.253619	0.0805857	NA	0.646892	0.906371	0.771886	0.625486	0.656565	0.732097	0.780045
PWD_snp11148	0.216827	0.172957	0.269379	0.49573	0.947502	0.830444	0.861349	NA	0.594463	0.968253	0.94943	0.528624	0.889615	0.935716	0.94582	0.845156	0.742159	NA	0.000671542	0.000671542	0.000255616	0.00893226	0.0260658	0.0193414	0.026445	0.523056	0.896127	0.738988	0.805269	0.855543	0.292427	0.771751	0.719887	0.554515	0.560856	0.531018	NA	1	0.117654	0.0800957	0.796329	NA	0.283464	0.666272	0.487202	0.407303	0.42307	0.463796	0.49209
PWD_snp11152	NA	NA	NA	NA	NA	NA	NA	NA	NA	NA	NA	NA	NA	NA	NA	NA	NA	NA	NA	NA	NA	NA	NA	NA	NA	0.661567	0.780856	0.510974	0.870518	0.93681	0.754406	0.351654	0.379873	0.522073	0.510873	0.656634	NA	0.842535	0.124624	0.0637676	0.766775	NA	NA	NA	NA	NA	NA	NA	NA
InvCD141_snp280	0.323288	0.455252	0.862313	0.738131	0.434847	0.311118	0.283032	NA	0.272946	0.279233	0.381775	0.381765	0.541366	0.260573	0.146759	0.501163	0.328913	NA	0.525472	0.525472	0.532584	0.19027	0.122679	0.942795	0.937051	0.0950693	0.821684	0.396332	0.153326	0.922979	0.288328	0.328869	0.340709	0.0154458	0.000146765	0.0438521	0.169135	0.0194967	0.554965	0.460947	0.977388	NA	0.751779	0.447877	NA	NA	NA	NA	NA
InvCD141_snp288	0.480891	0.718134	0.939879	0.832008	0.323589	0.341031	0.337415	NA	0.180678	0.163674	0.301357	0.350447	0.459343	0.249264	0.25361	0.28483	0.313856	NA	0.346427	0.254497	0.657829	0.205223	0.250028	0.644471	0.9857	0.275621	0.637328	0.197389	0.340095	0.969839	0.692798	0.646945	0.592671	0.269367	0.111768	0.293109	0.702056	0.169669	0.819098	0.713036	0.256285	NA	0.647867	0.848572	NA	NA	NA	NA	NA
InvCD141_snp717	NA	NA	NA	NA	NA	NA	NA	NA	NA	NA	NA	NA	NA	NA	NA	NA	NA	NA	NA	NA	NA	NA	NA	NA	NA	0.675407	0.631681	0.37244	0.171573	NA	0.000783941	0.907956	0.933203	0.608543	0.0602954	NA	0.776868	0.0164949	NA	NA	NA	NA	NA	NA	NA	NA	NA	NA	NA
InvCD141_snp1096	0.770811	0.807244	0.709393	0.836788	0.0999346	0.254589	0.127486	NA	0.159547	0.0633256	0.145719	0.188043	0.307891	0.171796	0.130331	0.206459	0.269281	NA	0.630561	0.612899	0.519019	0.161101	0.142793	0.50588	0.93579	0.529209	0.844479	0.234573	0.424858	0.833572	0.506595	0.765309	0.843192	0.335723	0.0930331	0.318158	0.535215	0.0491199	0.952062	0.926422	0.797272	0.688647	0.405393	0.52876	0.0213859	0.0308608	0.0514039	0.0239674	0.0424559
InvCD141_snp339	0.22858	0.447055	0.75652	0.697427	0.172502	0.291698	0.364948	NA	0.218173	0.0864632	0.225133	0.122858	0.224159	0.262705	0.154819	0.283623	0.383606	NA	0.34894	0.34894	0.327166	0.533144	0.354627	0.803371	0.780498	0.233196	0.607359	0.0782191	0.226037	0.817052	0.302424	0.697833	0.81827	0.1241	0.0157653	0.0756545	0.5609	0.0440317	0.744157	0.64687	0.894808	0.122264	0.347942	0.459032	NA	NA	NA	NA	NA
InvCD141_snp543	0.383308	0.718218	0.880563	0.894167	0.179653	0.257061	0.452293	NA	0.191475	0.0885042	0.239767	0.113253	0.271705	0.272686	0.153417	0.328509	0.35507	NA	0.370867	0.370867	0.335346	0.544666	0.356902	0.778369	0.733073	0.256928	0.780595	0.084125	0.231398	0.814913	0.232611	0.692618	0.803919	0.115024	0.0177598	0.0408888	0.411534	0.0604742	0.681673	0.564926	0.809253	0.0842197	0.363777	0.327081	0.00913174	0.00264055	0.00341314	0.00276323	0.00380376
InvCD141_snp630	0.0180194	0.0064584	0.981995	0.993129	0.681718	0.872256	0.97062	NA	0.896216	0.938246	0.932623	0.974763	0.814384	0.959291	0.949641	0.980078	0.904094	NA	0.814797	0.814797	0.0229672	0.593564	0.421459	0.923899	0.634951	0.632658	0.741353	0.815671	0.960997	0.929391	0.415048	0.359895	0.466995	0.0352121	0.077945	0.0367194	0.95534	0.0686779	0.568851	0.499517	0.770648	0.504699	0.689096	0.962074	0.466823	0.400872	0.378037	0.371819	0.425899
InvCD141_snp1030	0.526142	0.696945	0.845737	0.927889	0.0788078	0.117586	0.222619	NA	0.181627	0.085903	0.258665	0.0939854	0.292009	0.239703	0.136461	0.232228	0.375813	NA	0.566745	0.528795	0.405455	0.552064	0.427332	0.744854	0.532939	0.355379	0.850982	0.236459	0.364899	0.911427	0.322171	0.401162	0.495319	0.045076	0.0426683	0.0229775	0.247165	0.0076943	0.886848	0.907504	0.939504	0.0246724	0.601478	0.154867	0.168651	0.172002	0.269513	0.135565	0.225548
InvCD141_snp1031	0.228529	0.332191	0.472619	0.559858	0.0828002	0.1257	0.131624	NA	0.12371	0.0855417	0.216185	0.102812	0.0555368	0.172828	0.0952523	0.188855	0.32357	NA	0.731789	0.751551	0.657983	0.302007	0.212711	0.826976	0.692738	0.268758	0.791417	0.167931	0.500307	0.968977	0.248318	0.421987	0.540704	0.0868312	0.00659308	0.0893208	0.1494	0.00323665	0.857312	0.775731	0.940445	0.0301321	0.534903	0.174476	0.205321	0.208831	0.30424	0.169312	0.264048
InvCD141_snp378	0.079789	0.0534625	0.0411793	0.230841	0.152789	0.0275476	0.0642051	NA	0.13681	0.318386	0.324802	0.267014	0.147472	0.256206	0.437031	0.311562	0.136342	NA	0.706027	0.745009	0.94174	0.121363	0.0327038	0.162426	0.667038	0.272087	0.431667	0.928833	0.604724	0.886407	0.970151	0.305496	0.532134	0.472573	0.74247	0.752598	0.106083	0.72732	0.976043	0.804575	0.321667	0.541797	0.024184	0.025092	NA	NA	NA	NA	NA
InvCD141_snp440	0.255415	0.261879	0.0623927	0.255587	0.36657	0.158602	0.136932	NA	0.0960458	0.446546	0.39184	0.137017	0.413107	0.360771	0.410769	0.371613	0.327338	NA	0.222939	0.226947	0.616617	0.293021	0.150648	0.150832	0.323671	0.3047	0.528059	0.747146	0.45276	0.657576	0.607665	0.304069	0.516294	0.726127	0.757704	0.692849	0.498155	0.945806	0.650767	0.340938	0.705933	0.132706	0.150934	0.182301	NA	NA	NA	NA	NA
InvCD141_snp621	0.95547	0.98464	0.00803303	0.06673	0.0680531	0.424327	0.141766	NA	0.179414	0.30185	0.0415321	0.0106007	0.0383011	0.0661355	0.310786	0.0474498	0.18289	NA	0.230002	0.230002	0.0583532	0.286715	0.235945	0.0368763	0.37593	0.631161	0.0602381	0.662351	0.000322553	0.0117503	0.616985	0.367116	0.507342	0.696775	0.793327	0.769316	0.279347	0.152393	0.481417	0.273464	0.612722	0.726802	0.782965	0.948849	0.633946	0.540076	0.751136	0.566219	0.382011
InvCD141_snp624	0.773808	0.84024	0.042971	0.147521	0.218393	0.0434277	0.249944	NA	0.173406	0.497109	0.0417317	0.00646583	0.0643742	0.0361428	0.553695	0.045721	0.255049	NA	0.265383	0.274618	0.870314	0.0243577	0.00583953	0.0517873	0.392037	0.263315	0.0482998	0.651292	0.191854	0.73142	0.639682	0.403907	0.319196	0.736293	0.928133	0.879762	0.195864	0.760161	0.0683985	0.0240037	0.573544	0.339664	0.704008	0.247025	0.270322	0.240272	0.202447	0.215018	0.203594
InvCD141_snp798	0.316464	0.573018	0.11411	0.221212	0.0508284	0.325192	0.070271	NA	0.155118	0.169199	0.00899755	0.00136646	0.00606333	0.00549091	0.160082	0.00440413	0.0586855	NA	0.0646983	0.073612	0.654923	0.108706	0.0295874	0.00525952	0.625994	0.0938457	0.538565	0.949723	0.0727084	0.417988	0.402365	0.221562	0.111155	0.726716	0.80601	0.884927	0.0111855	0.941003	0.263362	0.0649591	0.398772	0.0800114	0.526364	0.146366	0.645331	0.652182	0.585819	0.554755	0.50982
InvCD141_snp889	0.714037	0.836991	0.237651	0.328128	0.224375	0.295267	0.158555	NA	0.264968	0.33838	0.0234697	0.00376929	0.0200647	0.0223785	0.385198	0.0257041	0.188925	NA	0.0698998	0.0846378	0.528543	0.0264702	0.0140741	0.013112	0.777282	0.0844208	0.0979662	0.414037	0.0903268	0.667838	0.745894	0.734614	0.535226	0.798485	0.836269	0.893133	0.215268	0.8239	0.339366	0.130951	0.754192	0.112474	0.397647	0.290538	0.666453	0.48432	0.493301	0.595337	0.451885
InvCD141_snp905	0.596038	0.697797	0.0703294	0.169281	0.219629	0.32597	0.258653	NA	0.20512	0.148082	0.00976842	0.00486534	0.0071508	0.00719654	0.198711	0.0111046	0.113517	NA	0.198533	0.21794	0.751298	0.0696426	0.027875	0.00967795	0.452014	0.181288	0.128193	0.501931	0.37264	0.897245	0.672135	0.593992	0.48458	0.760552	0.645065	0.868858	0.0509543	0.960086	0.349354	0.147386	0.566416	0.124488	0.194992	0.167618	0.652905	0.486375	0.491802	0.584324	0.621416
InvCD141_snp939	0.566062	0.744741	0.177839	0.270347	0.148019	0.249536	0.0770918	NA	0.177241	0.272339	0.0119998	0.00251158	0.013442	0.0102199	0.214321	0.0122155	0.0800106	NA	0.188138	0.207069	0.875996	0.0103306	0.00447885	0.00178513	0.54006	0.203684	0.336846	0.661525	0.308381	0.88191	0.842587	0.593191	0.497924	0.77464	0.826972	0.852592	0.0673394	0.875251	0.0706393	0.0277557	0.644764	0.0371088	0.499879	0.0564537	NA	NA	NA	NA	NA
InvCD141_snp426	7.2872e-06	1.18577e-05	0.627207	0.0830869	0.0688167	0.196686	0.563377	NA	0.420287	0.389346	0.327552	0.466707	0.374254	0.258126	0.317535	0.382003	0.4403	NA	0.921323	0.921323	0.770144	0.523807	0.755704	0.610843	0.637879	0.769358	0.447583	0.548916	0.560545	NA	0.413557	0.142901	0.130744	0.109295	0.187914	NA	0.836885	0.368259	NA	NA	NA	0.172054	0.726556	0.762379	NA	NA	NA	NA	NA
InvCD141_snp444	0.559985	0.703029	0.882414	0.273993	0.608128	0.603406	0.650522	NA	0.427956	0.795329	0.7645	0.6534	0.742031	0.637615	0.85045	0.653674	0.721626	NA	0.845796	0.939954	0.931301	0.372867	0.335173	0.0547724	0.0787621	0.513298	0.550098	0.840317	0.752383	0.818783	0.656163	0.367187	0.575628	0.206628	0.0832978	0.334808	0.914365	0.840273	0.339056	0.187803	0.251699	0.914053	0.293224	0.241042	NA	NA	NA	NA	NA
InvCD141_snp462	0.873241	0.914554	0.819326	0.864772	0.392708	0.21293	0.249607	NA	0.32043	0.219086	0.0625053	0.191993	0.290867	0.11205	0.339833	0.131504	0.429685	NA	0.0794547	0.0325921	0.0496402	0.0834931	0.0394765	0.527003	0.353433	0.627416	0.335348	0.0650193	0.624565	0.79761	0.754675	0.0417572	0.0798142	0.342725	0.230868	0.345673	0.675111	0.856888	0.105563	0.0303705	0.805465	0.84563	0.03598	0.321201	NA	NA	NA	NA	NA
InvCD141_snp474	0.927331	0.879652	0.837951	0.916384	0.0637452	0.0536179	0.0390134	NA	0.00849903	0.236626	0.207605	0.054483	0.44895	0.318562	0.175115	0.218769	0.136279	NA	0.914245	0.975074	0.945929	0.00547165	0.000708995	0.0173291	0.0541409	0.181493	0.642883	0.344217	0.277815	0.592694	0.596327	0.506791	0.716886	0.645904	0.550262	0.673394	0.337889	0.675654	0.30741	0.134335	0.810476	0.847478	0.798409	0.00428849	NA	NA	NA	NA	NA
InvCD141_snp483	0.886416	0.770014	0.616765	0.792928	0.139963	0.0967571	0.0340848	NA	0.0180749	0.35759	0.323103	0.0836096	0.400356	0.448997	0.283377	0.348884	0.210603	NA	0.798824	0.886992	0.969984	0.0362288	0.0015529	0.0125307	0.0439515	0.240274	0.342004	0.505379	0.51309	0.440212	0.690207	0.516673	0.71715	0.768448	0.292072	0.784067	0.310586	0.437999	0.384248	0.189608	0.970215	0.787466	0.834965	0.000664309	NA	NA	NA	NA	NA
InvCD141_snp667	0.970737	0.968581	0.916506	0.188448	0.257847	0.101148	0.0568262	NA	0.0357585	0.518109	0.323762	0.179096	0.396538	0.377887	0.313864	0.355001	0.197795	NA	0.698709	0.809289	0.971459	0.184454	0.135787	0.172154	0.0254251	0.229868	0.500845	0.610585	0.422552	0.73625	0.823668	0.71433	0.887621	0.800617	0.0105531	0.838588	0.514023	0.637519	0.44697	0.200677	0.241842	1.32643e-05	0.658458	0.487216	0.286814	0.388363	0.214684	0.348354	0.454256
InvCD141_snp673	0.856489	0.887467	0.47255	0.650311	0.293771	0.144225	0.381286	NA	0.110078	0.478254	0.497559	0.214631	0.631308	0.56546	0.436716	0.524454	0.326521	NA	0.434517	0.407834	0.422462	0.379006	0.299869	0.378392	0.492508	0.893481	0.285488	0.296616	0.412735	0.601655	0.829905	0.421537	0.598619	0.552927	0.1596	0.440314	0.51958	0.192705	0.243677	0.257544	0.883275	0.465018	0.516555	0.00533673	NA	NA	NA	NA	NA
InvCD141_snp714	0.983773	0.97367	0.905195	0.189713	0.0980577	0.0989905	0.0845415	NA	0.153854	0.579975	0.547418	0.24554	0.54922	0.600225	0.491404	0.53786	0.351093	NA	0.900289	0.913233	0.996527	0.263406	0.278023	0.49009	0.616162	0.0539267	0.459374	0.522935	0.415518	0.764355	0.96907	0.363034	0.319912	0.381087	0.42686	0.5097	0.455709	0.670125	0.228206	0.0691893	0.0467861	0.899727	0.801693	0.713719	0.288755	0.36756	0.0616658	0.233588	0.291882
InvCD141_snp1059	0.972416	0.845606	0.597092	0.679235	0.401787	0.244233	0.376451	NA	0.0219918	0.667898	0.602302	0.23947	0.430377	0.564037	0.523681	0.497937	0.309575	NA	0.608833	0.82425	0.976855	0.115422	0.111749	0.0819539	0.0326246	0.23506	0.27095	0.468139	0.239388	0.519592	0.598162	0.701759	0.966899	0.85415	0.45117	0.848816	0.502133	0.892326	0.316488	0.180211	0.599908	0.586597	0.339353	0.393146	0.226895	0.394461	0.13783	0.173879	0.243885
InvCD141_snp582	0.0393696	0.0482756	0.074724	0.0720816	0.0784674	0.0496247	0.293982	NA	0.0469913	0.391543	0.350389	0.218914	0.549501	0.368018	0.313536	0.236757	0.333995	NA	0.684396	0.53406	0.468884	0.00532755	0.00185636	0.211872	0.502992	0.504157	0.889972	0.659664	0.0373738	0.143647	0.696764	0.434585	0.545696	0.297225	0.600834	0.407607	0.614254	0.19077	0.915483	0.88741	0.689815	0.966218	0.152622	0.221271	0.253727	0.398443	0.132099	0.194357	0.157781
InvCD141_snp585	0.960855	0.974908	0.973824	0.891735	0.325856	0.0897882	0.143997	NA	0.0842113	0.279993	0.243737	0.102013	0.499787	0.234399	0.175901	0.312886	0.271905	NA	0.789762	0.554933	0.90532	0.0483903	0.0365991	0.189396	0.0607403	0.675686	0.992746	0.95262	0.998372	0.989221	0.133522	0.00527248	0.00266392	0.91841	0.992291	0.950277	0.161075	0.645346	0.810227	0.527365	0.662936	0.00588986	0.0718802	0.29169	0.997704	0.921556	0.998802	0.99491	0.983625
InvCD141_snp720	0.902665	0.951694	0.991456	0.984672	0.649331	0.96008	0.72854	NA	0.8425	0.967652	0.986763	0.972674	0.886763	0.979193	0.988207	0.951173	0.975473	NA	0.652578	0.676284	0.246186	0.364694	0.292429	0.174914	0.669226	0.25803	0.0567362	0.587194	0.487051	0.812955	0.154425	0.00110853	0.00119051	0.243002	0.0462054	0.377103	0.00849112	0.552523	0.965671	0.813909	0.192654	0.0939144	0.0136518	0.0674224	NA	NA	NA	NA	NA
InvCD141_snp765	0.845032	0.771346	0.90253	0.860049	0.544608	0.928078	0.468862	NA	0.918473	0.962273	0.980442	0.980448	0.876669	0.973438	0.983342	0.95681	0.946806	NA	0.541962	0.802386	0.580535	0.440622	0.373251	0.0636853	0.834535	0.195115	0.826241	0.574006	0.742415	0.72889	0.700864	0.0100817	0.0109995	0.264409	0.0364163	0.234411	0.206147	0.370221	0.771011	0.398452	0.194487	0.0474729	0.0290453	0.272729	0.0752385	0.0472107	0.0499125	0.0619398	0.0751677
InvCD141_snp775	0.885742	0.93198	0.691608	0.885649	0.21713	0.92024	0.911139	NA	0.975642	0.917196	0.995115	0.863238	0.958646	0.994824	0.999477	0.993767	0.994777	NA	0.65168	0.64171	0.793884	0.751785	0.653447	0.313668	0.0454145	0.726389	0.00826274	0.689514	0.189588	0.668533	0.857149	0.023067	0.0330426	0.480455	0.0321111	0.513461	0.863045	0.304931	0.944798	0.602914	0.638508	2.13251e-10	0.193914	0.798662	NA	NA	NA	NA	NA
InvCD141_snp843	0.707125	0.59062	0.615464	0.789004	0.258205	0.074648	0.060178	NA	0.0146815	0.102991	0.0404875	0.0392471	0.108519	0.0353582	0.0908152	0.0404232	0.118681	NA	0.833733	0.771147	0.550748	0.0167628	0.0018442	0.0345889	0.308987	0.593357	0.0947582	0.616548	0.29733	0.599752	0.201379	0.705271	0.380704	0.718409	0.84933	0.85934	0.523452	0.246603	0.68049	0.38546	0.546917	0.366856	0.0512698	0.765346	0.634098	0.685017	0.528318	0.548561	0.59513
InvCD141_snp862	0.450233	0.508963	0.860662	0.383883	0.675542	0.262932	0.777143	NA	0.343357	0.676959	0.417157	0.28625	0.251756	0.487908	0.370614	0.56202	0.504613	NA	0.576785	0.803959	0.980009	0.437569	0.332162	0.372232	0.00637373	0.537269	0.279797	0.331979	0.56787	0.86933	0.828542	0.019932	0.0168063	4.70692e-06	0.0206015	7.0548e-05	0.672697	0.867807	0.559656	0.256002	0.986856	0.173207	0.0617912	0.0346361	0.00538356	0.0149694	0.00194046	0.00149429	0.00149995
InvCD141_snp891	0.899363	0.914032	0.955789	0.849558	0.726614	0.381888	0.893815	NA	0.670906	0.83678	0.798938	0.563583	0.907818	0.784965	0.820965	0.810115	0.863712	NA	0.555083	0.537742	0.813953	0.108044	0.126265	0.0468899	0.169259	0.0524101	0.330129	0.586054	0.604605	0.90647	0.507968	0.0231959	0.0219186	0.108006	0.04686	0.168153	4.48134e-06	0.789183	0.522711	0.21822	0.065283	0.0859328	0.110874	0.865814	0.296044	0.21852	0.272063	0.283018	0.235915
InvCD141_snp980	NA	NA	NA	NA	NA	NA	NA	NA	NA	NA	NA	NA	NA	NA	NA	NA	NA	NA	NA	NA	NA	NA	NA	NA	NA	0.707548	0.255699	0.842006	0.582757	0.879597	0.7973	0.494832	0.773423	0.885344	0.831746	0.788991	0.900339	0.934225	0.347322	0.331364	0.985472	NA	NA	NA	NA	NA	NA	NA	NA
InvCD141_snp1029	0.929091	0.917419	0.733665	0.586553	0.217525	0.104742	0.245578	NA	0.039233	0.392565	0.141539	0.189618	0.17646	0.306053	0.113718	0.276452	0.232472	NA	0.921781	0.89236	0.936299	0.163816	0.157227	0.333117	0.182193	0.883515	0.243021	0.315244	0.345664	0.0633666	0.824561	0.563874	0.701631	0.912773	0.69003	0.917116	0.69262	0.923995	0.46601	0.131115	0.566899	0.830859	0.587486	0.459141	0.096751	0.188328	0.0280066	0.0328381	0.0328331
InvCD141_snp1135	0.958417	0.879807	0.710717	0.67103	0.20262	0.132484	0.251069	NA	0.0408459	0.41362	0.342067	0.148793	0.427047	0.369682	0.286836	0.300378	0.20164	NA	0.871746	0.832992	0.964073	0.0928372	0.0926326	0.0922268	0.347714	0.645917	NA	0.381848	NA	0.00338924	0.167895	0.600869	0.868177	0.422233	0.205801	0.442063	0.587402	0.846433	0.499073	0.158119	0.745597	0.685135	0.609192	0.702163	NA	NA	NA	NA	NA
LAP_snp2704	0.834188	0.942001	0.797372	0.982427	0.661712	0.615464	0.0278082	NA	0.429295	0.568287	0.544628	0.429418	0.83807	0.876017	0.834886	0.860203	0.718287	NA	0.610038	0.618702	0.941626	0.073234	0.0988914	0.815127	0.941626	0.93078	0.515246	0.325476	0.970507	0.811772	0.93707	0.614854	0.305225	0.135202	0.130073	0.0866368	0.98974	0.685541	0.979493	0.965845	0.000929329	0.000539647	0.928966	0.322226	0.0781206	0.0205399	0.0454604	0.0825504	0.0648665
LAP_snp2790	0.916157	0.975787	0.886177	0.983035	0.703788	0.696743	0.0380954	NA	0.21892	0.777275	0.708154	0.613107	0.863055	0.924771	0.899079	0.896102	0.860836	NA	0.337258	0.336303	0.948905	0.0734472	0.0825962	0.384892	0.497233	0.659745	0.549321	0.776307	0.20929	0.275468	0.593928	0.213557	0.155346	0.434686	0.302798	0.201247	0.917259	0.405824	0.985398	0.987371	0.00047546	0.00507228	0.738349	0.0305099	0.0454934	0.0127197	0.0277227	0.0488627	0.0382548
LAP_snp2793	0.434803	0.579245	0.906756	0.979585	0.45933	0.371654	0.0386246	NA	0.0998081	0.393789	0.367924	0.266516	0.808004	0.688726	0.688913	0.71409	0.423954	NA	0.140514	0.150081	0.717905	0.0308504	0.0310758	0.600266	0.702191	0.252213	0.487932	0.768756	0.474114	0.401663	0.669789	0.253234	0.157322	0.295166	0.290866	0.198164	0.948321	0.255727	0.895599	0.834439	0.000171846	0.000568643	0.884355	0.326542	0.0669137	0.0200677	0.0402342	0.0722132	0.060005
LAP_snp2831	0.780708	0.909531	0.776979	0.916605	0.33772	0.428783	0.115781	NA	0.148736	0.433997	0.258449	0.400219	0.559535	0.559366	0.622373	0.475243	0.646393	NA	0.450495	0.456178	0.914849	0.090337	0.12043	0.285565	0.667414	0.684207	0.600575	0.692539	0.137783	0.419302	0.355794	0.160502	0.0822774	0.158083	0.169391	0.138179	0.960367	0.494777	0.981931	0.960575	0.004112	0.0143723	0.75638	0.218474	0.0365197	0.00688132	0.0134182	0.0361222	0.026961
LAP_snp3093	0.769507	0.783901	0.582347	0.67943	0.661423	0.860457	0.142095	NA	0.899179	0.603876	0.418914	0.523074	0.741659	0.789368	0.820547	0.754118	0.718993	NA	0.346889	0.346488	0.838714	0.0232837	0.0301615	0.57038	0.736743	0.939887	0.427266	0.623602	0.169423	0.589837	0.455536	0.518827	0.239817	0.291173	0.170119	0.192591	0.960567	0.90463	0.859109	0.86132	0.000686133	0.00549953	0.813444	0.233273	NA	NA	NA	NA	NA
LAP_snp3107	0.950472	0.974356	0.875501	0.990889	0.442243	0.379739	0.120419	NA	0.0470655	0.442641	0.503635	0.278811	0.898218	0.667912	0.777028	0.684352	0.647333	NA	0.310236	0.310236	0.818902	0.0155375	0.0138302	0.731516	0.708595	0.963981	0.86545	0.89349	0.449215	0.380796	0.120369	0.427005	0.395643	0.499291	0.688884	0.263215	0.994402	0.653095	0.952609	0.954648	0.0113427	0.0017469	0.89824	0.302223	0.0888238	0.0261933	0.0345199	0.0548397	0.0369298
LAP_snp3097	0.248274	0.412441	0.846262	0.939447	0.858738	0.990994	0.199553	NA	0.692534	0.926381	0.886418	0.843522	0.926341	0.951173	0.973441	0.972355	0.934576	NA	0.703583	0.540144	0.888376	0.084183	0.120078	0.668121	0.565862	0.783375	0.668412	0.924022	0.546746	0.448781	0.306452	0.674431	0.483005	0.413289	0.511781	0.133734	0.775165	0.581297	0.820462	0.849465	0.0476169	0.297537	0.751275	0.324224	NA	NA	NA	NA	NA
LAP_snp3172	0.0361208	0.0194844	0.418261	0.413247	0.893115	0.811225	0.816445	NA	0.639375	0.867271	0.780636	0.859644	0.995776	0.879686	0.734501	0.786684	0.713798	NA	0.0701603	0.0357793	0.0771446	0.677537	0.768677	0.0214553	0.102767	0.89283	0.253479	0.384898	0.394341	0.619012	0.627716	0.598369	0.369921	0.0322644	0.145618	0.0216552	0.992577	0.260902	0.408237	0.627803	0.416139	0.572366	0.466979	0.00556949	0.188833	0.452172	0.284895	0.176682	0.104715
LAP_snp2707	0.203994	0.395291	0.0156054	0.381564	0.655787	0.546118	0.806444	NA	0.256597	0.385085	0.442356	0.692182	0.49566	0.468649	0.510738	0.293596	0.478625	NA	0.777194	0.777194	0.352742	0.570285	0.520343	0.508043	0.853982	0.576918	0.378954	0.24087	0.439498	0.607589	0.432769	0.40972	0.483843	0.794928	0.839603	0.692391	0.697366	0.228221	0.223488	0.0603771	0.64473	0.86235	0.603867	0.050734	0.800791	0.896617	0.914356	0.933497	0.842073
LAP_snp2731	0.0891645	0.0600516	0.11065	0.309837	0.889796	0.811913	0.465214	NA	0.358502	0.790318	0.876624	0.637911	0.962952	0.892334	0.893234	0.934919	0.746151	NA	0.353934	0.53706	0.0510078	0.681429	0.646417	0.995119	0.662186	0.458383	0.269904	0.665712	0.0588914	0.162677	0.200856	0.248444	0.132642	0.413348	0.139793	0.503472	0.540689	0.233554	0.0649764	0.0151463	0.150215	0.892094	0.1871	0.720773	0.590873	0.412579	0.462125	0.361698	0.442325
LAP_snp2746	0.065081	0.133881	0.0404828	0.0428705	0.00737992	0.00214011	0.0176245	NA	0.0217953	0.0454177	0.0810272	0.0892509	0.0815233	0.0453083	0.0179295	0.0331641	0.0235056	NA	2.80188e-05	7.40893e-05	4.46431e-06	0.812732	0.790038	0.367485	2.79212e-06	0.46497	0.000199078	0.00100427	0.306483	0.715859	0.00119864	0.716809	0.785168	0.860404	0.214288	0.803966	0.219616	0.200667	0.97991	0.961344	0.722819	0.110127	0.424181	0.748044	NA	NA	NA	NA	NA
LAP_snp3117	0.551543	0.433344	0.327214	0.73381	0.184681	0.0223898	0.260882	NA	0.117894	0.250218	0.350908	0.546175	0.55364	0.301027	0.121325	0.177353	0.285186	NA	0.195866	0.212304	0.372845	0.4597	0.47909	0.376499	0.0063989	0.388365	0.05472	0.0697025	0.796517	0.77086	0.412875	0.30092	0.242467	0.572572	0.689402	0.462087	0.57191	0.634332	0.539309	0.523302	0.98869	0.265354	0.039037	0.915194	0.332949	0.27456	0.320984	0.335779	0.298263
LAP_snp2783	0.690903	0.770369	0.993199	0.936077	0.284539	0.546572	0.0526983	NA	0.591653	0.166158	0.124163	0.188159	0.745047	0.100787	0.111078	0.0930042	0.122814	NA	0.567478	0.567478	0.498525	0.521318	0.809592	0.822805	0.00902805	0.833741	0.745625	0.571615	0.899979	0.948659	0.494438	0.377492	0.337721	0.0570115	0.0405648	0.0321204	0.835539	1	0.865829	0.797505	0.760478	0.00280329	0.0447606	0.70358	0.983591	0.967402	0.97351	0.98278	0.983554
LAP_snp2799	0.0465186	0.161861	0.462208	0.412933	0.633876	0.768596	0.404432	NA	0.521019	0.660885	0.651748	0.630336	0.470837	0.683983	0.690588	0.634513	0.661187	NA	0.175113	0.156066	0.283343	0.621599	0.656071	0.192321	0.135455	0.0364236	0.88211	0.436418	0.980368	0.995434	0.857902	0.474761	0.305614	0.723924	0.807437	0.773149	0.705485	0.741134	0.0322655	0.125641	0.00998405	0.402566	0.926124	0.00654228	NA	0.000934672	0.00110103	0.000803587	0.000608907
LAP_snp2813	0.0198175	0.0804107	0.353735	0.0989733	0.911265	0.926729	0.630629	NA	0.927851	0.950204	0.960131	0.955854	0.889742	0.960407	0.970565	0.967977	0.969958	NA	0.189573	0.168058	0.287588	0.217588	0.231553	0.279771	0.255526	0.053512	0.972268	0.710647	0.980368	0.995434	0.711134	0.46623	0.391627	0.766514	0.440474	0.822772	0.485966	0.767058	0.0797677	0.130395	2.73593e-07	0.522286	0.675841	0.0106414	NA	NA	NA	NA	NA
LAP_snp2810	0.146626	0.180985	0.950237	0.530338	0.354188	0.529976	0.481933	NA	0.833312	0.61407	0.653605	0.610277	0.68512	0.659663	0.688746	0.696816	0.675334	NA	0.17197	0.17197	0.435161	0.912086	0.904617	0.355258	0.138795	0.581069	0.779137	0.908598	0.999673	0.983351	0.796332	0.52178	0.470236	0.574274	0.550771	0.560694	0.955905	0.945517	0.488648	0.481996	0.0254635	0.48542	0.850506	0.997096	0.988982	0.980051	0.979225	0.987514	0.990628
LAP_snp2816	0.908494	0.9388	0.832381	0.954585	0.00969485	0.0439845	0.0425376	NA	0.167591	0.150319	0.127889	0.131096	0.135078	0.102364	0.0561687	0.201399	0.0624898	NA	0.239807	0.265147	0.216027	0.789425	0.781407	0.656628	0.490699	0.931323	0.998916	0.986023	0.993618	0.518179	0.74295	0.594264	0.521554	0.238271	0.696956	0.0524061	0.557369	0.330113	0.104361	0.0143715	0.933049	0.977599	0.108507	0.872317	0.998435	0.995299	0.99693	0.998843	0.997402
LAP_snp3101	0.935928	0.963428	0.910857	0.988125	0.0312049	0.0783018	0.166204	NA	0.496669	0.273971	0.328568	0.363376	0.177038	0.326353	0.303343	0.376496	0.380238	NA	0.0587098	0.0631373	0.0260215	0.364006	0.472437	0.465722	0.435384	0.841652	0.705437	0.38524	0.984007	0.18937	0.482739	0.631829	0.574184	0.0713616	0.599725	0.0568827	0.546836	0.851181	0.717536	0.356566	0.897543	0.993787	0.119631	0.531191	NA	NA	NA	NA	NA
[truncated: 225 more columns]
